# Supplementary material for: MUC16 and TP53 family co-regulate tumor-stromal heterogeneity in pancreatic adenocarcinoma
Source: Front Oncol. 2023 Feb 3;13:1073820. doi: 10.3389/fonc.2023.1073820 (PMC9936860; doi:10.3389/fonc.2023.1073820)
Supplement: Supplementary file 4 [file DataSheet_1.xls]

## Sheet: Differentially expressed genes
## Differentially expressed genes in MUC16 high expressing TCGA-PAAD (n = 22) compared to others (n = 147)
### Comparison can be accessed from cbioportal server using this link (https://www.cbioportal.org/results/comparison?plots_horz_selection=%7B%7D&plots_vert_selection=%7B%7D&plots_coloring_selection=%7B%7D&tab_index=tab_visualize&Action=Submit&session_id=61e9cac704dc353874683506&comparison_subtab=mrna)
Gene	Cytoband	Altered group	Unaltered group	Altered group	Unaltered group	Log Ratio	p-Value	q-Value	Higher expression in
MUC16	19p13.2	12.77	7.8	0.71	3.12	4.97	1.93e-35	3.82e-31	Altered group
GPR87	3q25.1	8.75	5.76	1.36	2.4	2.99	7.52e-11	7.45e-07	Altered group
LINC00636	3q13.12	0.08	0.58	0.2	0.73	-0.5	3.15e-10	1.628e-06	Unaltered group
UBE2U	1p31.3	0.02	0.46	0.11	0.75	-0.44	3.49e-10	1.628e-06	Unaltered group
LEMD1	1q32.1	8.13	6.14	0.95	2	1.99	4.11e-10	1.628e-06	Altered group
SCEL	13q22.3	9.99	7.68	1.24	2.12	2.31	6.12e-09	2.02e-05	Altered group
CDCP1	3p21.31	12.11	11.12	0.55	0.77	0.99	1.11e-08	3.142e-05	Altered group
PTGES	9q34.11	11.2	9.11	1.21	1.18	2.09	3.3e-08	7.102e-05	Altered group
C10ORF55	10q22.2	5.53	4.23	0.76	1.14	1.29	3.65e-08	7.102e-05	Altered group
BCAR3	1p22.1	10.48	9.32	0.68	0.76	1.16	3.88e-08	7.102e-05	Altered group
MYOF	10q23.33	13.09	12.25	0.5	0.71	0.84	4.57e-08	7.102e-05	Altered group
BCL9L	11q23.3	11.91	11.27	0.38	0.58	0.64	4.66e-08	7.102e-05	Altered group
PCDH15	10q21.1	0.12	0.6	0.24	0.79	-0.48	5.5e-08	7.162e-05	Unaltered group
TGM2	20q11.23	14.62	13.44	0.71	1.03	1.19	5.79e-08	7.162e-05	Altered group
IVL	1q21.3	5.62	1.92	2.22	2.07	3.7	7.03e-08	7.884e-05	Altered group
SPTBN2	11q13.2	11.09	9.79	0.79	0.82	1.31	7.16e-08	7.884e-05	Altered group
RHAG	6p12.3	0.09	0.57	0.25	0.78	-0.48	1.09e-07	0.0001102	Unaltered group
KRT80	12q13.13	10.57	9.53	0.64	1.11	1.04	1.17e-07	0.0001102	Altered group
GJB3	1p34.3	10.63	9.51	0.69	1.23	1.12	1.48e-07	0.000133	Altered group
PPL	16p13.3	12.64	11.36	0.82	0.94	1.28	2.07e-07	0.0001712	Altered group
PTPRU	1p35.3	11.4	10.22	0.76	1.07	1.17	2.62e-07	0.000205	Altered group
FAM83A	8q24.13	10.65	7.88	1.8	2.35	2.77	2.69e-07	0.000205	Altered group
TDGF1	3p21.31	1.82	3.24	0.91	1.54	-1.42	2.79e-07	0.000205	Unaltered group
WNT7B	22q13.31	9.67	8.44	0.79	1.49	1.23	4.06e-07	0.0002842	Altered group
ZBED2	3q13.13	7.92	5.33	1.73	1.97	2.59	4.39e-07	0.0002842	Altered group
SLC4A11	20p13	9.33	7.93	0.92	1.48	1.39	4.44e-07	0.0002842	Altered group
GJB2	13q12.11	11.6	10.48	0.74	1.19	1.12	4.75e-07	0.0002941	Altered group
RDH12	14q24.1	2.94	4.48	1.04	1.54	-1.54	5.86e-07	0.0003516	Unaltered group
FAM83H	8q24.3	12.05	11.14	0.62	0.84	0.91	6.04e-07	0.000352	Altered group
CAPN1	11q13.1	13.04	12.51	0.36	0.45	0.53	8.13e-07	0.0004524	Altered group
TENT5A	6q14.1	8.99	9.7	0.49	0.73	-0.71	8.4e-07	0.0004524	Unaltered group
PLEC	8q24.3	15.06	14.07	0.69	0.81	0.99	8.7e-07	0.0004524	Altered group
LINC01550	14q32.2	2.1	3.82	1.2	1.44	-1.72	9.21e-07	0.0004524	Unaltered group
WNT10A	2q35	9	7.23	1.22	1.8	1.77	9.28e-07	0.0004524	Altered group
CYSRT1	9q34.3	6.1	4.26	1.28	1.53	1.84	9.37e-07	0.0004524	Altered group
RGS5	1q23.3	10.47	11.57	0.77	1.06	-1.1	9.37e-07	0.0004524	Unaltered group
TNKS1BP1	11q12.1	12.82	12.44	0.27	0.45	0.39	1.021e-06	0.0004815	Altered group
CST6	11q13.1	9.16	7	1.5	2.22	2.15	1.046e-06	0.000482	Altered group
IPCEF1	6q25.2	5.72	6.96	0.87	1.11	-1.24	1.087e-06	0.0004894	Unaltered group
CNN2	19p13.3	12.85	12.25	0.42	0.64	0.61	1.163e-06	0.0005121	Altered group
AHNAK2	14q32.33	12.94	11.7	0.86	1.46	1.24	1.221e-06	0.0005254	Altered group
SLC13A1	7q31.32	0.1	0.51	0.22	0.79	-0.41	1.247e-06	0.0005254	Unaltered group
RNF138	18q12.1	8.18	8.71	0.37	0.53	-0.53	1.299e-06	0.0005349	Unaltered group
RIN1	11q13.2	9.33	8.81	0.31	0.9	0.52	1.323e-06	0.0005349	Altered group
GPRC5A	12p13.1	13.25	12.35	0.58	1.35	0.89	1.423e-06	0.0005635	Altered group
SAGE1	Xq26.3	0.2	0.76	0.35	0.96	-0.56	1.451e-06	0.0005637	Unaltered group
PCDH1	5q31.3	12.36	11.67	0.49	0.73	0.69	1.547e-06	0.0005894	Altered group
SEMG1	20q13.12	0.78	2.13	0.95	1.61	-1.35	1.638e-06	0.0006122	Unaltered group
CCDC9B	15q15.1	11.19	10.06	0.82	0.99	1.13	1.689e-06	0.0006195	Altered group
RWDD2A	6q14.1	6.28	6.69	0.29	0.52	-0.41	1.743e-06	0.0006278	Unaltered group
SHISA3	4p13	3.26	4.32	0.72	1.49	-1.06	1.809e-06	0.0006398	Unaltered group
MROH6	8q24.3	10.45	9.03	1.04	1.32	1.42	1.986e-06	0.0006776	Altered group
OSBPL3	7p15.3	10.55	10.05	0.35	0.67	0.51	2.018e-06	0.0006776	Altered group
SESN1	6q21	8.4	9.16	0.56	0.75	-0.76	2.087e-06	0.000689	Unaltered group
PLAU	10q22.2	12.93	11.61	0.97	1.26	1.32	2.321e-06	0.0007535	Altered group
ZNF271P	18q12.2	8.34	8.76	0.31	0.45	-0.42	2.44e-06	0.0007794	Unaltered group
CDA	1p36.12	9.33	7.82	1.11	1.57	1.51	2.527e-06	0.0007945	Altered group
BEAN1	16q21	8.33	6.81	1.12	1.55	1.52	2.619e-06	0.0008011	Altered group
GSDMC	8q24.21	5.9	3.72	1.63	1.51	2.18	2.662e-06	0.0008011	Altered group
GPC5	13q31.3	1.29	2.72	1.05	1.57	-1.43	2.714e-06	0.0008022	Unaltered group
GTF2IRD1	7q11.23	10.03	9.48	0.41	0.56	0.55	2.879e-06	0.000822	Altered group
FAM86DP	3p12.3	7.5	6.87	0.46	0.77	0.63	2.905e-06	0.000822	Altered group
PADI1	1p36.13	10.61	8.17	1.78	2.99	2.45	2.989e-06	0.0008339	Altered group
SAMD5	6q24.3	6.23	7.74	1.13	1.06	-1.51	3.183e-06	0.0008757	Unaltered group
BAIAP2	17q25.3	10.91	10.16	0.56	0.75	0.75	3.245e-06	0.0008805	Altered group
FAM138B	2q14.1	0.02	0.2	0.08	0.39	-0.18	3.335e-06	0.0008926	Unaltered group
COX6B2	19q13.42	8.24	6.14	1.59	2.01	2.11	3.636e-06	0.0009602	Altered group
PROS1	3q11.1	9.33	10.09	0.58	0.69	-0.76	3.721e-06	0.0009696	Unaltered group
DOP1A	6q14.1	8.63	9.14	0.38	0.54	-0.5	3.932e-06	0.001002	Unaltered group
TKTL1	Xq28	0.73	1.6	0.64	1.14	-0.87	3.944e-06	0.001002	Unaltered group
VGLL1	Xq26.3	8.12	5.8	1.78	1.9	2.32	4.131e-06	0.001036	Altered group
MEAK7	16q24.1	9.54	8.91	0.48	0.51	0.63	4.239e-06	0.00105	Altered group
KCNN4	19q13.31	11.73	10.65	0.82	1.29	1.09	4.605e-06	0.001099	Altered group
CD24	6q21	12.86	13.81	0.73	0.99	-0.96	4.684e-06	0.001099	Unaltered group
TGFA	2p13.3	10.52	9.78	0.56	0.78	0.74	4.715e-06	0.001099	Altered group
PHKA2	Xp22.13	8.94	9.37	0.33	0.41	-0.43	4.965e-06	0.001144	Unaltered group
DACH1	13q21.33	5.23	6.63	1.09	1.32	-1.4	5.264e-06	0.001198	Unaltered group
EVPL	17q25.1	11.47	10.37	0.84	1.24	1.1	5.419e-06	0.00122	Altered group
GJB4	1p34.3	8.68	7.47	0.9	1.67	1.21	5.624e-06	0.001252	Altered group
TFAP2A	6p24.3	8.87	7.72	0.88	1.34	1.14	6.123e-06	0.001348	Altered group
NRP2	2q33.3	11.42	10.56	0.67	1	0.86	6.367e-06	0.001386	Altered group
RGS13	1q31.2	3.09	4.7	1.26	1.72	-1.61	6.692e-06	0.001441	Unaltered group
LRRC7	1p31.1	0.93	2.08	0.88	1.46	-1.15	6.888e-06	0.001456	Unaltered group
KLHL32	6q16.1	2.29	3.54	0.96	1.56	-1.25	6.978e-06	0.001456	Unaltered group
C7ORF31	7p15.3	6.07	6.68	0.48	0.51	-0.61	6.984e-06	0.001456	Unaltered group
EREG	4q13.3	8.37	6.35	1.58	2.17	2.02	7.225e-06	0.001491	Altered group
PLXNA1	3q21.3	11.76	10.85	0.73	0.71	0.91	7.648e-06	0.001562	Altered group
LIMK1	7q11.23	10.86	10.35	0.41	0.47	0.51	8.153e-06	0.001639	Altered group
DPPA3	12p13.31	0.02	0.32	0.11	0.74	-0.3	8.194e-06	0.001639	Unaltered group
EIF2AK3	2p11.2	9	9.36	0.27	0.54	-0.36	8.801e-06	0.001743	Unaltered group
MAL2	8q24.12	13.06	12.36	0.54	0.92	0.69	8.9e-06	0.001745	Altered group
GKAP1	9q21.32	5.15	5.92	0.61	0.85	-0.77	9.114e-06	0.001756	Unaltered group
TACSTD2	1p32.1	13.67	12.58	0.88	1.08	1.1	9.147e-06	0.001756	Altered group
MUC4	3q29	11.44	9.46	1.57	2.26	1.98	9.219e-06	0.001756	Altered group
ITGB4	17q25.1	14.09	13.2	0.71	0.96	0.89	9.332e-06	0.00176	Altered group
TBC1D2	9q22.33	10.29	9.42	0.71	0.75	0.87	9.884e-06	0.001812	Altered group
ZDHHC5	11q12.1	11.71	11.5	0.17	0.27	0.21	9.896e-06	0.001812	Altered group
GNAT3	7q21.11	0.29	0.92	0.45	1.14	-0.64	9.974e-06	0.001812	Unaltered group
MUSK	9q31.3	0.83	1.82	0.76	1.46	-0.99	1.021e-05	0.001837	Unaltered group
NPY2R	4q32.1	0.17	0.59	0.27	0.85	-0.42	1.037e-05	0.001837	Unaltered group
LRRC8A	9q34.11	12.6	11.74	0.7	0.78	0.86	1.043e-05	0.001837	Altered group
PTGER4	5p13.1	7.65	8.36	0.56	0.85	-0.7	1.048e-05	0.001837	Unaltered group
FAM189A2	9q21.12	4.97	6.39	1.16	1.08	-1.42	1.102e-05	0.001907	Unaltered group
PDLIM7	5q35.3	12.03	11.39	0.49	0.96	0.64	1.108e-05	0.001907	Altered group
CA2	8q21.2	8.22	9.76	1.25	1.56	-1.54	1.117e-05	0.001907	Unaltered group
OTC	Xp11.4	1.2	3.18	1.59	2.33	-1.98	1.167e-05	0.001975	Unaltered group
KIAA0408	6q22.33	0.69	2.4	1.33	2.48	-1.71	1.188e-05	0.001983	Unaltered group
SSH3	11q13.2	10.93	10.25	0.55	0.64	0.68	1.191e-05	0.001983	Altered group
MARK2	11q13.1	10.96	10.63	0.27	0.34	0.33	1.211e-05	0.001994	Altered group
ANXA1	9q21.13	13.51	12.4	0.91	1.05	1.11	1.218e-05	0.001994	Altered group
CYP27C1	2q14.3	6.7	5.22	1.2	1.6	1.48	1.231e-05	0.001998	Altered group
AMIGO2	12q13.11	10.9	9.9	0.81	1.14	1	1.283e-05	0.002043	Altered group
SYNPR	3p14.2	1.04	2.39	1.09	1.66	-1.36	1.301e-05	0.002043	Unaltered group
MPC2	1q24.2	9.37	9.92	0.45	0.58	-0.55	1.312e-05	0.002043	Unaltered group
SPAM1	7q31	0.02	0.25	0.1	0.55	-0.23	1.318e-05	0.002043	Unaltered group
ITM2A	Xq21.1	7.12	8.41	1.06	1.3	-1.3	1.319e-05	0.002043	Unaltered group
PTK6	20q13.33	10.61	9.56	0.85	1.28	1.06	1.32e-05	0.002043	Altered group
TONSL	8q24.3	8.6	7.67	0.77	0.95	0.94	1.358e-05	0.002085	Altered group
SLC39A14	8p21.3	11.11	11.74	0.52	0.65	-0.63	1.375e-05	0.002093	Unaltered group
ANO5	11p14.3	5.28	6.73	1.2	1.24	-1.44	1.385e-05	0.002093	Unaltered group
CBLIF	11q12.1	1.1	2.51	1.13	1.83	-1.41	1.41e-05	0.002116	Unaltered group
ALDH3A2	17p11.2	9.98	10.67	0.57	0.63	-0.69	1.447e-05	0.002155	Unaltered group
CAPN6	Xq23	6.31	8.43	1.77	1.45	-2.12	1.47e-05	0.002172	Unaltered group
ARL8B	3p26.1	11.13	10.83	0.25	0.29	0.3	1.505e-05	0.002207	Altered group
AGA	4q34.3	8.33	8.79	0.38	0.47	-0.46	1.515e-05	0.002207	Unaltered group
DMBX1	1p33	5.72	3.88	1.53	1.84	1.84	1.555e-05	0.002216	Altered group
KCTD4	13q14.12-q14.13	0.48	1.21	0.55	1.22	-0.72	1.56e-05	0.002216	Unaltered group
VSTM2L	20q11.23	10.97	9.09	1.57	1.79	1.88	1.561e-05	0.002216	Altered group
FAM3C	7q31.31	11.75	11.03	0.6	0.6	0.72	1.573e-05	0.002216	Altered group
PLS3	Xq23	12.27	11.88	0.31	0.53	0.39	1.578e-05	0.002216	Altered group
HELQ	4q21.23	7.48	7.74	0.21	0.35	-0.26	1.589e-05	0.002216	Unaltered group
ITGB5	3q21.2	13.14	12.62	0.43	0.64	0.52	1.664e-05	0.002305	Altered group
GATA6	18q11.2	9.09	9.99	0.76	0.66	-0.9	1.687e-05	0.002306	Unaltered group
UBXN8	8p12	6.67	7.33	0.56	0.49	-0.66	1.688e-05	0.002306	Unaltered group
ABCD2	12q12	2.52	3.52	0.79	1.53	-1	1.708e-05	0.002317	Unaltered group
ALDH3B2	11q13.2	7.53	5.61	1.62	1.63	1.92	1.729e-05	0.002329	Altered group
FOXL1	16q24.1	9.79	8.67	0.91	1.48	1.12	1.741e-05	0.00233	Altered group
SERPINB5	18q21.33	10.76	9.71	0.82	1.62	1.05	1.77e-05	0.002344	Altered group
RARG	12q13.13	10.86	10.13	0.61	0.68	0.73	1.775e-05	0.002344	Altered group
SLC19A3	2q36.3	5.95	7.42	1.21	1.7	-1.46	1.811e-05	0.00236	Unaltered group
GNA15	19p13.3	9.97	9.11	0.72	0.87	0.86	1.876e-05	0.002429	Altered group
LRRC2	3p21.31	3.73	4.73	0.82	1.35	-1	1.894e-05	0.002436	Unaltered group
GABRA2	4p12	1.31	2.64	1.07	1.95	-1.33	1.954e-05	0.002484	Unaltered group
FAM171A1	10p13	8.99	9.67	0.57	0.66	-0.68	1.957e-05	0.002484	Unaltered group
ESRP1	8q22.1	11.26	10.63	0.52	0.82	0.63	2.068e-05	0.00259	Altered group
ZNF365	10q21.2	8.35	7.01	1.13	1.28	1.33	2.085e-05	0.00259	Altered group
MAPRE2	18q12.1-q12.2	9.49	10.05	0.48	0.52	-0.56	2.089e-05	0.00259	Unaltered group
RHOD	11q13.2	10.44	9.38	0.9	1.02	1.05	2.092e-05	0.00259	Altered group
ARPP21	3p22.3	0.26	0.78	0.42	0.79	-0.52	2.107e-05	0.002592	Unaltered group
ZPBP2	17q21.1	0.07	0.41	0.23	0.67	-0.34	2.151e-05	0.00263	Unaltered group
C19ORF33	19q13.2	12.13	11.18	0.76	1.41	0.95	2.177e-05	0.002646	Altered group
ECI2	6p25.2	8.97	9.62	0.56	0.69	-0.65	2.208e-05	0.002654	Unaltered group
OLFM3	1p21.1	0.31	0.8	0.36	0.9	-0.48	2.211e-05	0.002654	Unaltered group
KRT7	12q13.13	14.79	13.52	1.08	1.25	1.27	2.232e-05	0.002658	Altered group
PTH2R	2q34	1.42	2.43	0.85	1.28	-1.01	2.261e-05	0.002658	Unaltered group
ITGA3	17q21.33	13.91	12.95	0.81	1.01	0.95	2.269e-05	0.002658	Altered group
FOXI2	10q26.2	0.62	1.31	0.58	0.86	-0.69	2.275e-05	0.002658	Unaltered group
HHEX	10q23.33	7.54	8.56	0.87	1.02	-1.02	2.281e-05	0.002658	Unaltered group
PPME1	11q13.4	10.24	9.96	0.24	0.32	0.28	2.329e-05	0.002681	Altered group
GABRA4	4p12	0.89	2.23	1.13	1.59	-1.34	2.336e-05	0.002681	Unaltered group
TRIP10	19p13.3	11.72	11.06	0.57	0.65	0.66	2.342e-05	0.002681	Altered group
FANK1	10q26.2	7.43	6.72	0.6	0.79	0.71	2.374e-05	0.002693	Altered group
KBTBD8	3p14.1	4.95	5.7	0.6	1.17	-0.75	2.379e-05	0.002693	Unaltered group
CAVIN2	2q32.3	7.35	8.47	0.96	1.18	-1.12	2.398e-05	0.002698	Unaltered group
CT45A1	Xq26.3	0.02	0.19	0.1	0.38	-0.16	2.443e-05	0.002734	Unaltered group
ARNTL2	12p11.23	8.5	7.62	0.75	0.9	0.88	2.466e-05	0.002744	Altered group
ANKRD13D	11q13.2	9.98	9.46	0.44	0.6	0.52	2.498e-05	0.002765	Altered group
GABRB1	4p12	0.27	0.72	0.36	0.75	-0.45	2.585e-05	0.002844	Unaltered group
CLDN4	7q11.23	13.77	12.95	0.69	1.11	0.82	2.599e-05	0.002844	Altered group
PROM2	2q11.1	11.77	10.54	1.03	1.67	1.23	2.614e-05	0.002845	Altered group
ANXA8	10q11.22	10.48	8.41	1.76	2.56	2.08	2.632e-05	0.002849	Altered group
XDH	2p23.1	9.8	8.34	1.27	1.29	1.46	2.649e-05	0.002851	Altered group
TMEM105	17q25.3	5.81	4.7	0.94	1.43	1.11	2.772e-05	0.002941	Altered group
GIMAP7	7q36.1	6.68	7.69	0.85	1.28	-1	2.791e-05	0.002941	Unaltered group
SLC30A10	1q41	1.99	3.14	0.98	1.42	-1.15	2.812e-05	0.002941	Unaltered group
NIBAN2	9q34.11	13.66	13.03	0.56	0.5	0.63	2.815e-05	0.002941	Altered group
REEP3	10q21.3	9.82	9.33	0.43	0.58	0.5	2.827e-05	0.002941	Altered group
CYB5A	18q22.3	9.28	9.83	0.47	0.7	-0.55	2.836e-05	0.002941	Unaltered group
PKHD1L1	8q23.1-q23.2	1.39	2.68	1.07	1.84	-1.29	2.851e-05	0.002941	Unaltered group
GJB6	13q12.11	6.6	4.35	1.97	2.15	2.26	2.905e-05	0.002982	Altered group
SLC6A19	5p15.33	2.89	4.95	1.78	2.37	-2.06	2.998e-05	0.003059	Unaltered group
PPP1R13L	19q13.32	11.22	10.22	0.88	0.89	1.01	3.04e-05	0.003059	Altered group
SLC16A3	17q25.3	12.64	11.53	0.97	1.05	1.11	3.04e-05	0.003059	Altered group
PKM	15q23	15.33	14.78	0.48	0.63	0.55	3.066e-05	0.003059	Altered group
EPB41	1p35.3	9.47	9.97	0.44	0.52	-0.5	3.077e-05	0.003059	Unaltered group
GIMAP8	7q36.1	7.32	8.06	0.62	1.1	-0.74	3.088e-05	0.003059	Unaltered group
PLEKHA7	11p15	10.33	9.63	0.61	0.76	0.7	3.104e-05	0.003059	Altered group
CTSV	9q22.33	8.11	6.51	1.42	1.22	1.6	3.111e-05	0.003059	Altered group
MYEOV	11q13.3	10.4	9.3	0.89	1.81	1.1	3.12e-05	0.003059	Altered group
MBOAT2	2p25.1	10.28	9.42	0.75	0.86	0.86	3.139e-05	0.003063	Altered group
RNF149	2q11.2	10.95	10.73	0.18	0.32	0.22	3.174e-05	0.003081	Altered group
PLD1	3q26.31	9.44	9.96	0.43	0.76	-0.51	3.21e-05	0.003081	Unaltered group
TRIM29	11q23.3	12.58	11.16	1.21	1.92	1.42	3.217e-05	0.003081	Altered group
ARHGAP24	4q21.23-q21.3	7.9	8.81	0.8	0.78	-0.9	3.22e-05	0.003081	Unaltered group
KLRG1	12p13.31	3.78	4.54	0.61	1.23	-0.75	3.262e-05	0.003106	Unaltered group
GPR155	2q31.1	7.02	7.63	0.51	0.88	-0.61	3.313e-05	0.003125	Unaltered group
RNF138P1	5q11.2	2.64	3.04	0.33	0.7	-0.41	3.32e-05	0.003125	Unaltered group
C16ORF74	16q24.1	6.92	5.39	1.34	1.63	1.52	3.329e-05	0.003125	Altered group
HRH1	3p25.3	9.31	8.56	0.66	0.77	0.75	3.363e-05	0.003142	Altered group
CTDSPL	3p22.2	11.17	10.73	0.38	0.53	0.44	3.44e-05	0.003199	Altered group
SARAF	8p12	12.26	12.61	0.31	0.37	-0.35	3.534e-05	0.003265	Unaltered group
PLAC4	21q22.2	2.52	3.51	0.85	1.34	-1	3.553e-05	0.003265	Unaltered group
XBP1	22q12.1	11.57	12.22	0.56	0.85	-0.65	3.56e-05	0.003265	Unaltered group
UCA1	19p13.12	9.29	7.11	1.94	2.07	2.18	3.605e-05	0.003291	Altered group
CCDC25	8p21.1	9.2	9.62	0.37	0.37	-0.41	3.636e-05	0.003303	Unaltered group
LRFN4	11q13.2	9.57	8.72	0.73	1.2	0.85	3.652e-05	0.003303	Altered group
NEB	2q23.3	4.97	6.84	1.66	1.99	-1.87	3.875e-05	0.003489	Unaltered group
KRT9	17q21.2	2.4	0.82	1.42	0.92	1.58	3.896e-05	0.003492	Altered group
ZNF185	Xq28	10.68	9.54	1.02	0.89	1.14	3.922e-05	0.003499	Altered group
FAIM2	12q13.12	5.8	6.99	1.06	1.31	-1.19	4.03e-05	0.003579	Unaltered group
PYGL	14q22.1	10.33	9.37	0.86	0.95	0.96	4.063e-05	0.003593	Altered group
SPC24	19p13.2	4.65	3.67	0.88	0.99	0.98	4.098e-05	0.003608	Altered group
ARHGAP23	17q12	10.79	9.79	0.9	1.04	1	4.171e-05	0.003656	Altered group
LY6D	8q24.3	9.66	6.17	3.14	3.17	3.49	4.259e-05	0.003716	Altered group
CNTN2	1q32.1	2.18	3.36	1.02	1.68	-1.19	4.306e-05	0.003741	Unaltered group
GSG1	12p13.1	0.52	1.46	0.77	1.58	-0.94	4.354e-05	0.003766	Unaltered group
HSF1	8q24.3	11.33	10.78	0.5	0.48	0.55	4.45e-05	0.003832	Altered group
NUCB2	11p15.1	9.78	10.29	0.43	0.84	-0.51	4.529e-05	0.003883	Unaltered group
RFX8	2q11.2	4.44	3.15	1.17	1.25	1.3	4.597e-05	0.003925	Altered group
MSL3P1	2q37.1	7.55	6.94	0.53	0.85	0.6	4.66e-05	0.003961	Altered group
EDDM3A	14q11.2	0.05	0.24	0.15	0.4	-0.2	4.681e-05	0.003961	Unaltered group
TNK2	3q29	11.44	10.63	0.74	0.84	0.82	4.7e-05	0.003961	Altered group
NSL1	1q32.3	8.4	8.74	0.31	0.34	-0.35	4.724e-05	0.003965	Unaltered group
HMGN5	Xq21.1	5.99	6.72	0.66	0.7	-0.73	4.809e-05	0.004009	Unaltered group
IFNW1	9p21.3	0.03	0.22	0.13	0.42	-0.19	4.817e-05	0.004009	Unaltered group
ASRGL1	11q12.3	7.28	8.58	1.18	1.12	-1.29	4.849e-05	0.004019	Unaltered group
MET	7q31	12.27	11.44	0.75	0.94	0.83	4.904e-05	0.004047	Altered group
SELENOP	5p12	10.7	11.79	0.99	0.98	-1.08	4.952e-05	0.00407	Unaltered group
RTN4IP1	6q21	6.42	6.97	0.5	0.48	-0.55	4.999e-05	0.004087	Unaltered group
ELMO3	16q22.1	10.44	9.97	0.38	0.88	0.47	5.03e-05	0.004087	Altered group
PNRC1	6q15	10.49	10.89	0.36	0.51	-0.4	5.035e-05	0.004087	Unaltered group
C2ORF88	2q32.2	5.94	7.36	1.3	1.29	-1.42	5.078e-05	0.004105	Unaltered group
KEL	7q34	1.93	2.88	0.79	1.67	-0.96	5.156e-05	0.004151	Unaltered group
FNDC11	20q13.33	4.89	3.6	1.19	1.24	1.3	5.18e-05	0.004154	Altered group
VRTN	14q24.3	1	2.12	1	1.32	-1.12	5.211e-05	0.004162	Unaltered group
BCL2	18q21.33	7.34	8.07	0.63	1.11	-0.73	5.253e-05	0.004179	Unaltered group
CD40LG	Xq26.3	3.11	4.27	1.03	1.59	-1.16	5.31e-05	0.004207	Unaltered group
TDGF1P3	Xq23	0.48	1.15	0.59	0.95	-0.67	5.432e-05	0.004272	Unaltered group
SLC18B1	6q23.2	8.15	8.76	0.57	0.5	-0.61	5.445e-05	0.004272	Unaltered group
CAMK2G	10q22.2	10.09	9.71	0.34	0.46	0.38	5.462e-05	0.004272	Altered group
PTTG1IP	21q22.3	13.69	13.28	0.38	0.42	0.42	5.478e-05	0.004272	Altered group
CRABP2	1q23.1	11.18	9.52	1.51	1.73	1.66	5.525e-05	0.004291	Altered group
CHAT	10q11.23	0.25	0.82	0.5	0.9	-0.57	5.766e-05	0.004445	Unaltered group
STXBP6	14q11.2	6.58	7.69	1.02	1.08	-1.11	5.768e-05	0.004445	Unaltered group
KHDRBS2	6q11.1	0.59	1.23	0.55	1.07	-0.65	5.912e-05	0.004539	Unaltered group
RAB27A	15q21.3	9.02	9.43	0.36	0.55	-0.41	5.99e-05	0.004581	Unaltered group
KRT19	17q21.2	15.63	14.8	0.74	1.12	0.83	6.098e-05	0.004636	Altered group
SIX4	14q23.1	7.85	6.79	0.99	0.95	1.06	6.145e-05	0.004636	Altered group
KALRN	3q21.1-q21.2	8.45	9.32	0.8	0.81	-0.87	6.16e-05	0.004636	Unaltered group
PHLDA3	1q32.1	11.3	10.7	0.55	0.71	0.6	6.168e-05	0.004636	Altered group
HELZ2	20q13.33	11.01	10.4	0.55	0.77	0.61	6.179e-05	0.004636	Altered group
TMEM132A	11q12.2	10.67	9.87	0.74	0.74	0.8	6.238e-05	0.004643	Altered group
GOLGA2	9q34.11	11.32	11.04	0.26	0.34	0.29	6.238e-05	0.004643	Altered group
CDH3	16q22.1	11.74	10.72	0.93	1.25	1.02	6.28e-05	0.004643	Altered group
GPAM	10q25.2	7.39	7.91	0.44	0.91	-0.52	6.282e-05	0.004643	Unaltered group
TTC39C	18q11.2	8.12	8.67	0.51	0.58	-0.55	6.349e-05	0.004668	Unaltered group
TNFRSF6B	20q13.33	10.57	8.94	1.49	1.97	1.63	6.392e-05	0.004668	Altered group
PLAAT3	11q12.3-q13.1	11.58	10.82	0.69	0.92	0.75	6.399e-05	0.004668	Altered group
SNAI3	16q24.2	4.83	5.49	0.58	0.99	-0.66	6.41e-05	0.004668	Unaltered group
KRT6A	12q13.13	10.98	7.95	2.81	3.29	3.04	6.592e-05	0.004783	Altered group
OTX1	2p15	4.91	4.01	0.82	1.17	0.9	6.617e-05	0.004783	Altered group
SEMA4C	2q11.2	10.49	10	0.44	0.65	0.49	6.642e-05	0.004784	Altered group
CUX2	12q24.11-q24.12	1.41	2.16	0.66	1.14	-0.75	6.731e-05	0.00483	Unaltered group
NOG	17q22	6.23	4.84	1.31	1.21	1.39	6.811e-05	0.00487	Altered group
SERPINB3	18q21.33	7.95	5.32	2.41	3.19	2.63	6.856e-05	0.004885	Altered group
HDHD2	18q21.1	8.48	8.88	0.37	0.48	-0.4	6.921e-05	0.004899	Unaltered group
CLIC3	9q34.3	9.67	8.13	1.4	2.02	1.53	6.926e-05	0.004899	Altered group
P2RY2	11q13.4	7.56	6.67	0.83	0.98	0.9	7.083e-05	0.004992	Altered group
QRSL1	6q21	8.11	8.5	0.35	0.47	-0.38	7.167e-05	0.005034	Unaltered group
ELMO1	7p14.2-p14.1	8.02	8.77	0.67	1.07	-0.75	7.201e-05	0.00504	Unaltered group
SIK1	21q22.3	11.98	11.06	0.86	0.95	0.92	7.283e-05	0.00506	Altered group
OVOL1	11q13.1	8.65	7.57	0.99	1.35	1.08	7.288e-05	0.00506	Altered group
PKP3	11p15.5	11.89	11.12	0.7	1.07	0.77	7.306e-05	0.00506	Altered group
FAM124A	13q14.3	4.15	4.95	0.74	0.99	-0.8	7.407e-05	0.005112	Unaltered group
HERPUD1	16q13	11.24	11.65	0.38	0.55	-0.41	7.486e-05	0.005115	Unaltered group
MOCS1	6p21.2	7.83	8.36	0.47	0.82	-0.53	7.489e-05	0.005115	Unaltered group
SH2D3A	19p13.3	10.26	9.49	0.71	0.92	0.77	7.489e-05	0.005115	Altered group
KRT76	12q13.13	0.02	0.21	0.1	0.5	-0.19	7.631e-05	0.005194	Unaltered group
ALDH9A1	1q24.1	10.23	10.6	0.35	0.39	-0.37	7.709e-05	0.00522	Unaltered group
PCDH11X	Xq21.31	0.53	1.01	0.38	0.96	-0.48	7.738e-05	0.00522	Unaltered group
FHOD3	18q12.2	8.71	7.66	0.97	1.26	1.05	7.748e-05	0.00522	Altered group
SLK	10q24.33-q25.1	11.55	11.05	0.47	0.59	0.51	7.795e-05	0.005233	Altered group
PTK7	6p21.1	11.95	11.32	0.57	0.88	0.63	7.867e-05	0.005264	Altered group
STAB2	12q23.3	1.8	3.02	1.1	1.81	-1.22	7.954e-05	0.00529	Unaltered group
UBE2J1	6q15	10.32	10.68	0.33	0.43	-0.36	7.959e-05	0.00529	Unaltered group
CX3CR1	3p22.2	4.43	5.86	1.34	1.47	-1.42	8.023e-05	0.005303	Unaltered group
KCNK10	14q31.3	3	4.76	1.67	1.62	-1.76	8.032e-05	0.005303	Unaltered group
THTPA	14q11.2	7.9	8.17	0.25	0.34	-0.27	8.157e-05	0.005367	Unaltered group
PACS1	11q13.1-q13.2	11.76	11.49	0.25	0.41	0.28	8.228e-05	0.005378	Altered group
UGT2B15	4q13.2	5.22	8.12	2.77	2.36	-2.9	8.272e-05	0.005378	Unaltered group
PLD5	1q43	1.03	1.81	0.67	1.38	-0.78	8.278e-05	0.005378	Unaltered group
MMP14	14q11.2	14.4	13.78	0.57	0.9	0.62	8.281e-05	0.005378	Altered group
CDHR1	10q23.1	2.4	3.45	0.97	1.36	-1.05	8.331e-05	0.005392	Unaltered group
SPINT1	15q15.1	13	12.33	0.63	0.73	0.67	8.612e-05	0.005531	Altered group
IL36RN	2q14.1	2.46	0.82	1.57	1.14	1.64	8.615e-05	0.005531	Altered group
P2RY12	3q25.1	2.68	3.93	1.17	1.59	-1.25	8.629e-05	0.005531	Unaltered group
LGR5	12q21.1	4.8	6.65	1.76	1.86	-1.85	8.711e-05	0.005551	Unaltered group
IL17RE	3p25.3	9.73	8.95	0.74	0.97	0.79	8.716e-05	0.005551	Altered group
HSF2BP	21q22.3	5.01	4.28	0.68	0.88	0.72	8.859e-05	0.005601	Altered group
ANKRD27	19q13.11	9.82	9.41	0.39	0.42	0.41	8.866e-05	0.005601	Altered group
GSTA1	6p12.2	6.13	8.29	2.08	1.81	-2.17	8.883e-05	0.005601	Unaltered group
KDM8	16p12.1	6.21	6.64	0.4	0.56	-0.43	8.911e-05	0.005601	Unaltered group
KLK10	19q13.41	11.51	10.24	1.1	2.2	1.26	8.935e-05	0.005601	Altered group
NELL2	12q12	4.41	5.69	1.19	1.74	-1.28	9.017e-05	0.005634	Unaltered group
CD302	2q24.2	9.07	9.77	0.66	0.8	-0.69	9.162e-05	0.005699	Unaltered group
SLC44A2	19p13.2	12.57	12.2	0.35	0.41	0.37	9.178e-05	0.005699	Altered group
CEBPA	19q13.11	7.79	8.81	0.98	0.98	-1.02	9.259e-05	0.005722	Unaltered group
FAM27B	9q21.11	0.07	0.54	0.19	1.32	-0.46	9.273e-05	0.005722	Unaltered group
SH3TC2	5q32	7.36	6.17	1.14	1.07	1.18	9.428e-05	0.005768	Altered group
CNST	1q44	8.82	9.15	0.31	0.36	-0.33	9.435e-05	0.005768	Unaltered group
ANO1	11q13.3	12.34	11.54	0.77	0.88	0.8	9.435e-05	0.005768	Altered group
TPMT	6p22.3	9.08	9.53	0.42	0.52	-0.44	9.51e-05	0.005796	Unaltered group
ANXA2P2	9p13.3	13.72	13.23	0.45	0.69	0.49	9.606e-05	0.00581	Altered group
ZNF101	19p13.11	6.32	6.66	0.3	0.62	-0.35	9.651e-05	0.00581	Unaltered group
CLDN15	7q22.1	7.17	7.87	0.65	1.01	-0.7	9.819e-05	0.005887	Unaltered group
TMEM43	3p25.1	11.77	11.4	0.36	0.44	0.37	9.838e-05	0.005887	Altered group
MACROD1	11q13.1	8.29	7.61	0.63	0.95	0.68	9.892e-05	0.005899	Altered group
BCL11B	14q32.2	6.6	7.6	0.97	0.9	-1	9.975e-05	0.005899	Unaltered group
KDM2A	11q13.2	11.71	11.46	0.24	0.33	0.25	9.981e-05	0.005899	Altered group
CAMK2N1	1p36.12	12.08	11.48	0.57	0.74	0.6	0.0001001	0.005899	Altered group
C10ORF95	10q24.32	5.15	4.29	0.83	0.91	0.86	0.0001008	0.005926	Altered group
GMNC	3q28	0.56	1.43	0.8	1.36	-0.88	0.0001016	0.005931	Unaltered group
RIC8B	12q23.3	7.9	8.32	0.4	0.51	-0.42	0.0001019	0.005931	Unaltered group
NUDT19	19q13.11	8.7	8.24	0.45	0.43	0.46	0.000102	0.005931	Altered group
SSTR1	14q13	5.74	7.19	1.38	1.62	-1.44	0.0001023	0.005931	Unaltered group
DNAH8	6p21.2	0.79	1.6	0.74	1.23	-0.81	0.0001025	0.005931	Unaltered group
RETREG1	5p15.1	7.82	9.05	1.19	0.91	-1.23	0.0001027	0.005931	Unaltered group
ANGPTL5	11q22.1	0.53	1.23	0.64	1.05	-0.7	0.0001039	0.005982	Unaltered group
CEACAM8	19q13.2	0.43	1.15	0.55	1.6	-0.72	0.0001042	0.005982	Unaltered group
SLC2A1	1p34.2	13.21	12.06	1.09	1.38	1.15	0.0001048	0.005989	Altered group
FAM120B	6q27	8.7	9.06	0.34	0.41	-0.36	0.0001049	0.005989	Unaltered group
RAI2	Xp22.13	8.13	8.82	0.65	0.88	-0.69	0.0001058	0.006021	Unaltered group
GATA3	10p14	8.19	6.88	1.26	1.43	1.31	0.0001091	0.006193	Altered group
RFX4	12q23.3	0.36	0.97	0.58	0.82	-0.61	0.0001106	0.00626	Unaltered group
NECTIN4	1q23.3	11.08	10.1	0.95	1.07	0.98	0.0001119	0.006316	Altered group
CES1P1	16q12.2	2.39	3.85	1.38	1.94	-1.46	0.0001125	0.006331	Unaltered group
GIMAP6	7q36.1	7.62	8.46	0.79	1.17	-0.84	0.0001132	0.006349	Unaltered group
IL23R	1p31.3	0.88	1.71	0.78	1.07	-0.83	0.000114	0.006376	Unaltered group
GMDS	6p25.3	9.02	9.89	0.83	1.07	-0.86	0.0001143	0.006376	Unaltered group
LPIN1	2p25.1	9.41	9.96	0.52	0.65	-0.55	0.0001152	0.006407	Unaltered group
EPS8L2	11p15.5	12.01	11.3	0.69	0.84	0.71	0.0001161	0.006439	Altered group
COQ8A	1q42.13	9.55	10.11	0.54	0.76	-0.56	0.0001165	0.006448	Unaltered group
PCDH20	13q21.2	4.36	6.03	1.61	1.95	-1.67	0.0001173	0.006473	Unaltered group
NUMA1	11q13.4	13.13	12.8	0.31	0.41	0.32	0.0001177	0.006474	Altered group
ALPP	2q37.1	6.67	3.83	2.78	2.77	2.84	0.0001185	0.006474	Altered group
SULF2	20q13.12	12.76	12.1	0.64	0.72	0.66	0.0001185	0.006474	Altered group
PROSER2	10p14	8.8	8.02	0.76	0.96	0.79	0.0001186	0.006474	Altered group
MTRES1	6q21	7.13	7.6	0.46	0.49	-0.47	0.0001195	0.006502	Unaltered group
TEX35	1q25.2	0.26	0.87	0.53	1.13	-0.6	0.0001205	0.006537	Unaltered group
ST6GALNAC3	1p31.1	5	5.86	0.83	0.93	-0.86	0.0001208	0.006537	Unaltered group
EPHX2	8p21.2-p21.1	7.37	8.25	0.86	0.97	-0.89	0.0001211	0.006537	Unaltered group
DUSP7	3p21.2	10.32	9.66	0.65	0.6	0.66	0.0001218	0.006556	Altered group
GPRC5B	16p12.3	9.39	10.09	0.66	0.99	-0.7	0.000123	0.006604	Unaltered group
ACSS1	20p11.21	9.09	10.13	1.03	0.87	-1.04	0.000124	0.006638	Unaltered group
AFF3	2q11.2	4.95	5.92	0.91	1.47	-0.97	0.0001262	0.006699	Unaltered group
RCE1	11q13.2	9.13	8.82	0.29	0.42	0.31	0.0001263	0.006699	Altered group
ETFDH	4q32.1	8.05	8.46	0.4	0.47	-0.41	0.0001265	0.006699	Unaltered group
KAT2B	3p24.3	8.51	8.89	0.34	0.68	-0.38	0.0001283	0.006776	Unaltered group
A4GNT	3q22.3	2.79	5.2	2.37	2.3	-2.41	0.0001287	0.006776	Unaltered group
PIEZO1	16q24.3	12.41	11.77	0.64	0.58	0.64	0.000129	0.006776	Altered group
A4GALT	22q13.2	9.96	8.96	0.99	0.9	1	0.0001305	0.006839	Altered group
MPZL2	11q23.3	11.43	10.65	0.76	0.97	0.78	0.000132	0.006878	Altered group
PPP1R14C	6q25.1	8.38	7.41	0.93	1.31	0.97	0.0001323	0.006878	Altered group
GNG13	16p13.3	1.05	2.02	0.9	1.65	-0.98	0.0001324	0.006878	Unaltered group
HMGN3	6q14.1	9.42	9.98	0.56	0.52	-0.57	0.0001327	0.006878	Unaltered group
TMEM170B	6p24.2	6.23	6.93	0.68	0.88	-0.7	0.000133	0.006878	Unaltered group
RIPOR1	16q22.1	11.16	10.79	0.36	0.49	0.38	0.0001341	0.006916	Altered group
TLE4	9q21.31	8.26	8.88	0.62	0.51	-0.62	0.0001372	0.007056	Unaltered group
ODAM	4q13.3	4.2	6.2	1.98	1.99	-2	0.000138	0.007079	Unaltered group
GIPC1	19p13.12	12.29	11.69	0.58	0.75	0.6	0.0001394	0.007133	Altered group
AKNA	9q32	9.29	9.85	0.53	0.88	-0.56	0.0001412	0.007196	Unaltered group
RUNDC3B	7q21.12	3.99	4.89	0.88	1.07	-0.9	0.0001413	0.007196	Unaltered group
RASGRP3	2p22.3	7.66	8.28	0.6	0.86	-0.63	0.000142	0.007213	Unaltered group
SPOP	17q21.33	9.76	10.09	0.33	0.32	-0.33	0.0001425	0.007218	Unaltered group
MOGAT1	2q36.1	1.22	2.49	1.22	1.82	-1.28	0.0001442	0.007283	Unaltered group
CES5A	16q12.2	0.2	0.56	0.3	0.79	-0.36	0.0001445	0.007283	Unaltered group
ZFAND4	10q11.22	6.3	6.73	0.43	0.45	-0.43	0.0001449	0.007287	Unaltered group
FAM83A-AS1	8q24.13	4.69	2.69	2	1.8	2	0.0001461	0.007328	Altered group
IRAK2	3p25.3	9.43	8.64	0.78	0.85	0.78	0.0001481	0.0074	Altered group
TPTEP1	22q11.1	4.39	5.19	0.76	1.23	-0.8	0.0001483	0.0074	Unaltered group
GFI1B	9q34.13	1.66	2.69	1	1.41	-1.03	0.0001487	0.007402	Unaltered group
RP1L1	8p23.1	5.38	4.04	1.31	1.61	1.34	0.0001494	0.007413	Altered group
TMEM158	3p21.31	8.94	8.06	0.85	1.22	0.88	0.0001497	0.007413	Altered group
GRHL1	2p25.1	8.67	7.47	1.21	0.98	1.2	0.0001526	0.007518	Altered group
GSTA4	6p12.2	7.23	7.86	0.62	0.65	-0.63	0.0001535	0.007543	Unaltered group
MPC1	6q27	8.39	8.84	0.45	0.43	-0.44	0.0001544	0.007571	Unaltered group
MYH14	19q13.33	13.48	12.83	0.63	0.88	0.65	0.0001551	0.007587	Altered group
ZNF536	19q12	1.71	2.56	0.8	1.31	-0.84	0.0001558	0.0076	Unaltered group
RYK	3q22.2	10.44	10.07	0.37	0.32	0.37	0.0001563	0.007606	Altered group
OLFM1	9q34.3	6.87	8	1.12	1.29	-1.13	0.000157	0.007623	Unaltered group
IL33	9p24.1	7.18	8.22	1.02	1.46	-1.05	0.0001602	0.007745	Unaltered group
BAAT	9q31.1	4.7	6.66	1.96	2.02	-1.96	0.0001603	0.007745	Unaltered group
FOXA2	20p11.21	7.72	8.74	1.01	1.14	-1.01	0.0001613	0.007751	Unaltered group
VASN	16p13.3	10.43	9.6	0.82	0.98	0.83	0.0001615	0.007751	Altered group
DLG5	10q22.3	11.22	10.63	0.59	0.55	0.58	0.0001616	0.007751	Altered group
GMPS	3q25.31	10.23	9.82	0.42	0.33	0.41	0.0001658	0.007885	Altered group
ENDOD1	11q21	10.98	10.46	0.52	0.67	0.52	0.0001659	0.007885	Altered group
BLNK	10q24.1	7.39	8.47	1.09	0.91	-1.08	0.000166	0.007885	Unaltered group
CCDC117	22q12.1	8.77	9.07	0.28	0.47	-0.3	0.0001673	0.007911	Unaltered group
PCCA	13q32.3	8.05	8.43	0.37	0.52	-0.38	0.0001676	0.007911	Unaltered group
SLAMF6	1q23.2-q23.3	6.13	7.14	0.98	1.46	-1.01	0.0001678	0.007911	Unaltered group
BMX	Xp22.2	4.5	6	1.5	1.66	-1.5	0.0001684	0.007922	Unaltered group
FAM8A1	6p22.3	9.24	9.69	0.46	0.51	-0.46	0.0001714	0.008047	Unaltered group
P2RY8	Xp22.33 and Yp11.3	6.56	7.42	0.83	1.35	-0.87	0.0001721	0.008056	Unaltered group
LY6E	8q24.3	13.71	12.83	0.88	1.04	0.88	0.0001735	0.008087	Altered group
LOXL4	10q24.2	9.83	8.89	0.9	1.49	0.94	0.0001735	0.008087	Altered group
ATP6V1B1	2p13.3	6.03	4.5	1.55	1.44	1.52	0.0001777	0.008264	Altered group
CD276	15q24.1	11.84	11.4	0.43	0.58	0.44	0.0001784	0.008269	Altered group
GRIK3	1p34.3	4.44	5.69	1.25	1.5	-1.26	0.0001787	0.008269	Unaltered group
TCP10L2	6q27	0.06	0.33	0.21	0.61	-0.27	0.00018	0.008283	Unaltered group
CMTM7	3p22.3	10.68	9.74	0.97	0.68	0.95	0.0001803	0.008283	Altered group
SAT2	17p13.1	9	9.41	0.39	0.61	-0.4	0.0001805	0.008283	Unaltered group
ZDHHC3	3p21.31	11.41	11.01	0.4	0.51	0.4	0.000181	0.008283	Altered group
DLGAP2	8p23.3	1.53	2.29	0.75	0.94	-0.76	0.0001811	0.008283	Unaltered group
WDR7	18q21.31	8.2	8.6	0.38	0.62	-0.39	0.0001827	0.008311	Unaltered group
SLCO5A1	8q13.3	3.16	4.23	1.09	1.01	-1.07	0.000184	0.008311	Unaltered group
EPM2A	6q24.3	6	6.55	0.55	0.69	-0.55	0.0001842	0.008311	Unaltered group
UPK2	11q23.3	4.8	2.37	2.49	2.07	2.43	0.0001845	0.008311	Altered group
SMCO2	12p11.23	3.73	2.85	0.87	1.17	0.88	0.0001846	0.008311	Altered group
TACC1	8p11.22	11.07	11.7	0.64	0.68	-0.63	0.0001895	0.008511	Unaltered group
MTBP	8q24.12	6.25	5.54	0.71	0.78	0.7	0.0001906	0.008539	Altered group
UNC13B	9p13.3	9.61	10.14	0.54	0.63	-0.53	0.0001912	0.008548	Unaltered group
EPHA2	1p36.13	12.52	11.55	0.98	1.06	0.96	0.0001932	0.008617	Altered group
DTX4	11q12.1	10.85	10.33	0.53	0.57	0.52	0.0001953	0.008688	Altered group
MTSS2	16q22.1	10.37	9.86	0.52	0.59	0.51	0.0001956	0.008688	Altered group
TMPRSS11E	4q13.2	4.73	2.39	2.42	1.63	2.34	0.0001978	0.00874	Altered group
DMD	Xp21.2-p21.1	7.16	8.33	1.19	1.13	-1.16	0.0001979	0.00874	Unaltered group
STRA6	15q24.1	9.93	8.86	1.06	1.45	1.07	0.0001981	0.00874	Altered group
DPT	1q24.2	7.87	8.83	0.9	1.76	-0.96	0.0001991	0.008761	Unaltered group
CIZ1	9q34.11	11.08	10.82	0.26	0.29	0.26	0.0002003	0.008795	Altered group
KRT13	17q21.2	8.25	5.6	2.7	2.77	2.65	0.0002013	0.008808	Altered group
KANK4	1p31.3	8.32	7.25	1.04	1.73	1.07	0.0002017	0.008808	Altered group
HES7	17p13.1	2.17	1.39	0.79	0.99	0.78	0.0002019	0.008808	Altered group
GIMAP5	7q36.1	7.76	8.53	0.75	1.18	-0.77	0.0002024	0.008813	Unaltered group
GRIA1	5q33.2	1.1	1.95	0.84	1.22	-0.85	0.0002037	0.008832	Unaltered group
GRAP2	22q13.1	4.56	5.46	0.89	1.3	-0.9	0.0002038	0.008832	Unaltered group
LRRN3	7q31.1	3.79	4.82	1.03	1.33	-1.02	0.0002057	0.008852	Unaltered group
SPACA3	17q11.2	0.67	1.61	0.86	1.77	-0.94	0.0002062	0.008852	Unaltered group
SLC9A4	2q12.1	2.54	4.61	2.07	2.8	-2.08	0.0002063	0.008852	Unaltered group
UBE2E1	3p24.2	10.35	10.13	0.21	0.36	0.22	0.0002066	0.008852	Altered group
EHD2	19q13.33	11.94	11.57	0.34	0.67	0.37	0.0002077	0.008852	Altered group
B4GALT6	18q12.1	6.41	6.99	0.57	0.83	-0.57	0.0002078	0.008852	Unaltered group
C11ORF80	11q13.2	8.87	8.25	0.63	0.72	0.62	0.000208	0.008852	Altered group
SLC38A11	2q24.3	3.63	4.87	1.23	1.75	-1.24	0.0002083	0.008852	Unaltered group
NPHS2	1q25.2	0.16	0.51	0.28	0.81	-0.35	0.0002117	0.008966	Unaltered group
SH2D7	15q25.1	2.04	3.33	1.26	1.99	-1.29	0.0002121	0.008966	Unaltered group
TMEM74	8q23.1	1.29	1.92	0.61	1.02	-0.63	0.0002123	0.008966	Unaltered group
UNC93B1	11q13.2	11.57	10.74	0.85	0.77	0.83	0.0002133	0.00899	Altered group
CCR6	6q27	5.83	6.81	0.99	1.21	-0.98	0.0002161	0.009088	Unaltered group
CPNE5	6p21.2	6.16	6.99	0.85	1.06	-0.84	0.0002193	0.009204	Unaltered group
FAM25A	10q23.2	2.53	1.01	1.58	1.22	1.52	0.0002199	0.009209	Altered group
NOP14-AS1	4p16.3	8.69	8.27	0.43	0.5	0.42	0.0002209	0.009232	Altered group
P2RY14	3q25.1	4.18	5	0.76	1.53	-0.82	0.0002234	0.009314	Unaltered group
MAK16	8p12	8.21	8.6	0.4	0.4	-0.38	0.000226	0.009403	Unaltered group
SNCG	10q23.2	9.57	7.59	2.08	1.4	1.98	0.0002274	0.009423	Altered group
OXSR1	3p22.2	10.52	10.22	0.3	0.41	0.3	0.0002286	0.009455	Altered group
LINC02716	11p11.2	1.44	2.27	0.87	0.81	-0.83	0.0002303	0.009501	Unaltered group
SLC13A2	17q11.2	2.72	4.55	1.82	2.66	-1.82	0.0002318	0.009533	Unaltered group
CACNG2	22q12.3	0.09	0.34	0.21	0.57	-0.25	0.000232	0.009533	Unaltered group
CHN2	7p14.3	7.24	8.09	0.88	0.83	-0.85	0.0002337	0.009583	Unaltered group
ARL14EP	11p14.1	8.64	8.85	0.21	0.32	-0.21	0.0002354	0.009619	Unaltered group
CRISP2	6p12.3	1.86	3.69	1.86	2.31	-1.82	0.000236	0.009619	Unaltered group
PLPP4	10q26.12	8.32	7.25	1.07	1.6	1.07	0.0002371	0.009619	Altered group
MIR124-1HG	8p23.1	0.1	0.36	0.23	0.55	-0.26	0.0002373	0.009619	Unaltered group
GIMAP4	7q36.1	8.38	9.03	0.63	1.06	-0.65	0.0002376	0.009619	Unaltered group
CELF2	10p14	8.21	8.9	0.64	1.3	-0.69	0.0002381	0.009619	Unaltered group
SCN11A	3p22.2	1.97	2.66	0.67	1.13	-0.69	0.0002389	0.009619	Unaltered group
GVINP1	11p15.4	5.56	6.45	0.86	1.58	-0.89	0.0002394	0.009619	Unaltered group
CRYGN	7q36.1	2.75	1.9	0.85	1.2	0.84	0.0002399	0.009619	Altered group
CHST6	16q23.1	7.3	6.06	1.29	1.38	1.24	0.0002402	0.009619	Altered group
FBXO30	6q24.3	7.82	8.25	0.43	0.62	-0.43	0.0002411	0.009619	Unaltered group
DCTN1-AS1	2p13.1	0.66	1.43	0.76	1.18	-0.77	0.0002413	0.009619	Unaltered group
OR10H1	19p13.12	1.26	0.59	0.69	0.8	0.67	0.0002414	0.009619	Altered group
PPP1R3D	20q13.33	8.22	7.9	0.31	0.59	0.33	0.0002436	0.009689	Altered group
AP1S3	2q36.1	9.75	9.16	0.6	0.84	0.6	0.0002504	0.009926	Altered group
ME1	6q14.2	6.94	7.84	0.94	0.8	-0.9	0.0002508	0.009926	Unaltered group
ARHGAP32	11q24.3	10.98	10.41	0.58	0.65	0.56	0.0002511	0.009926	Altered group
GRINA	8q24.3	12.1	11.77	0.34	0.44	0.34	0.0002526	0.009957	Altered group
FZD6	8q22.3	9.91	9.37	0.56	0.69	0.54	0.0002529	0.009957	Altered group
TESMIN	11q13.3	6.67	5.89	0.81	0.78	0.78	0.0002544	0.01	Altered group
RRN3P2	16p11.2	3.89	4.54	0.66	0.83	-0.65	0.0002554	0.01	Unaltered group
DUSP19	2q32.1	5.82	6.41	0.62	0.7	-0.6	0.0002557	0.01	Unaltered group
INTS10	8p21.3	9.63	9.97	0.35	0.37	-0.34	0.0002565	0.01	Unaltered group
LY6G5C	6p21.33	4.5	5.09	0.61	0.63	-0.58	0.0002581	0.01	Unaltered group
C6ORF58	6q22.33	0.75	1.86	1	2.31	-1.11	0.0002585	0.01	Unaltered group
ANKRD30B	18p11.21	0.29	0.75	0.39	1.06	-0.46	0.0002602	0.0101	Unaltered group
MAB21L4	2q37.3	8.17	7.13	1.06	1.39	1.04	0.0002612	0.0101	Altered group
CNR1	6q15	4.74	6	1.3	1.68	-1.27	0.0002675	0.0103	Unaltered group
ACSM5	16p12.3	2.57	3.48	0.91	1.38	-0.9	0.000268	0.0103	Unaltered group
CDK16	Xp11.3	11.11	10.77	0.35	0.32	0.34	0.0002683	0.0103	Altered group
KLC3	19q13.32	6.89	5.52	1.44	1.43	1.37	0.0002697	0.0104	Altered group
DDO	6q21	4.84	5.72	0.93	0.92	-0.88	0.0002771	0.0106	Unaltered group
HMGA1	6p21.31	12.8	11.92	0.92	0.98	0.88	0.0002776	0.0106	Altered group
SCRIB	8q24.3	11.35	10.63	0.75	0.81	0.72	0.000279	0.0106	Altered group
PRICKLE3	Xp11.23	8	7.62	0.4	0.51	0.38	0.0002796	0.0106	Altered group
NDUFAF4	6q16.1	7.32	7.73	0.43	0.5	-0.41	0.0002797	0.0106	Unaltered group
C6ORF120	6q27	8.77	9.12	0.36	0.42	-0.35	0.0002809	0.0106	Unaltered group
FLI1	11q24.3	7.98	8.56	0.57	1.08	-0.59	0.0002812	0.0106	Unaltered group
RHOV	15q15.1	9.3	8.1	1.26	1.41	1.2	0.0002812	0.0106	Altered group
TCL6	14q32.13	1.55	3.07	1.59	1.82	-1.52	0.0002817	0.0106	Unaltered group
METTL7A	12q13.12	10.22	10.96	0.76	0.98	-0.74	0.0002843	0.0107	Unaltered group
NMRK2	19p13.3	0.04	0.26	0.19	0.51	-0.22	0.0002845	0.0107	Unaltered group
SLC2A4RG	20q13.33	10.83	10.29	0.56	0.61	0.54	0.0002845	0.0107	Altered group
DZIP3	3q13.13	8.15	8.71	0.59	0.68	-0.56	0.0002856	0.0107	Unaltered group
CCND2	12p13.32	9.64	10.29	0.66	0.96	-0.65	0.0002865	0.0107	Unaltered group
MEF2C	5q14.3	8.53	9.09	0.54	0.98	-0.56	0.0002869	0.0107	Unaltered group
KIF25	6q27	0.64	1.27	0.64	0.97	-0.63	0.0002881	0.0107	Unaltered group
PIAS3	1q21.1	10.54	10	0.58	0.47	0.54	0.0002901	0.0108	Altered group
THEMIS	6q22.33	3.64	4.61	0.95	1.72	-0.97	0.0002902	0.0108	Unaltered group
TSKU	11q13.5	11.04	10.6	0.47	0.56	0.45	0.0002908	0.0108	Altered group
ARHGEF26	3q25.2	6.27	7.06	0.8	1.21	-0.79	0.0002934	0.0108	Unaltered group
C18ORF32	18q21.1	9.46	9.74	0.3	0.38	-0.29	0.0002936	0.0108	Unaltered group
SCT	11p15.5	5.16	4.21	0.96	1.52	0.95	0.0002955	0.0109	Altered group
EHBP1L1	11q13.1	11.74	11.3	0.45	0.61	0.44	0.0002967	0.0109	Altered group
SULT2B1	19q13.33	8.4	7.09	1.38	1.43	1.3	0.0002985	0.0109	Altered group
ARL13B	3q11.1-q11.2	7.42	7.81	0.39	0.61	-0.38	0.0003016	0.011	Unaltered group
ST3GAL4	11q24.2	10.21	9.43	0.83	0.83	0.78	0.0003049	0.0111	Altered group
CLDN2	Xq22.3	9.07	11.3	2.39	1.75	-2.23	0.0003074	0.0112	Unaltered group
SLC27A6	5q23.3	1.46	2.37	0.92	1.45	-0.91	0.0003075	0.0112	Unaltered group
ZNF860	3p24.1	6.33	5.65	0.71	0.91	0.68	0.0003086	0.0112	Altered group
TMCC1	3q22.1	9.94	9.56	0.41	0.37	0.38	0.0003109	0.0112	Altered group
KLK8	19q13.41	8	6.06	1.97	3.07	1.95	0.0003113	0.0112	Altered group
TMC6	17q25.3	11.1	10.47	0.66	0.81	0.63	0.0003175	0.0114	Altered group
RFPL4A	19q13.42	0.38	0.94	0.55	1.01	-0.56	0.0003176	0.0114	Unaltered group
SLC1A1	9p24.2	8.1	9.66	1.67	1.16	-1.55	0.0003196	0.0115	Unaltered group
ATP8B3	19p13.3	6.68	5.72	1.02	1.14	0.96	0.0003216	0.0115	Altered group
CHST11	12q23.3	9.02	8.32	0.72	1.05	0.7	0.0003261	0.0116	Altered group
RELN	7q22.1	5.01	6.37	1.36	2.27	-1.35	0.0003262	0.0116	Unaltered group
UST	6q25.1	7.03	7.82	0.84	0.85	-0.79	0.0003287	0.0117	Unaltered group
DHX32	10q26.2	10.25	9.92	0.35	0.4	0.33	0.000329	0.0117	Altered group
ABCC6P1	16p12.3	2.16	3.34	1.25	1.33	-1.18	0.000335	0.0119	Unaltered group
EPHB2	1p36.12	10.02	9.33	0.7	1.12	0.69	0.0003354	0.0119	Altered group
AP5M1	14q22.3	8.98	9.28	0.31	0.4	-0.3	0.0003365	0.0119	Unaltered group
CDCA5	11q13.1	8.59	7.95	0.67	0.85	0.64	0.0003369	0.0119	Altered group
MYH16	7q22.1	5.06	3.01	2.22	1.72	2.05	0.0003379	0.0119	Altered group
TRPC7	5q31.1	0.05	0.21	0.15	0.39	-0.17	0.0003395	0.0119	Unaltered group
ARHGEF4	2q21.1	8.64	7.61	1.11	1.04	1.03	0.0003418	0.012	Altered group
GNPAT	1q42.2	10.18	10.4	0.22	0.38	-0.22	0.0003421	0.012	Unaltered group
IQGAP3	1q22	9.39	8.74	0.62	1.29	0.65	0.0003423	0.012	Altered group
A1CF	10q11.23	3.43	5.13	1.82	1.71	-1.7	0.0003431	0.012	Unaltered group
ANLN	7p14.2	9.68	8.76	0.98	1.12	0.92	0.0003433	0.012	Altered group
INKA2	1p13.2	4.76	5.29	0.57	0.72	-0.54	0.000351	0.0122	Unaltered group
DEFA6	8p23.1	0.11	0.76	0.31	1.99	-0.65	0.000351	0.0122	Unaltered group
TSPAN19	12q21.31	0.07	0.32	0.19	0.67	-0.25	0.000351	0.0122	Unaltered group
PITX1	5q31.1	9.64	8.48	1.18	1.92	1.16	0.0003525	0.0122	Altered group
RGL1	1q25.3	8.56	9.11	0.57	0.88	-0.56	0.0003533	0.0122	Unaltered group
SLC43A1	11q12.1	7.9	8.86	1.03	1.07	-0.96	0.0003541	0.0122	Unaltered group
NR0B2	1p36.11	4.69	6.73	2.21	1.75	-2.04	0.0003572	0.0123	Unaltered group
LEPROTL1	8p12	9.72	10.08	0.39	0.36	-0.36	0.000358	0.0123	Unaltered group
KCTD12	13q22.3	10.69	11.31	0.66	0.82	-0.62	0.000359	0.0123	Unaltered group
PLIN3	19p13.3	11.53	11.15	0.4	0.43	0.38	0.0003594	0.0123	Altered group
FLNB	3p14.3	14.43	13.52	0.98	0.86	0.91	0.0003595	0.0123	Altered group
FRMD5	15q15.3	6.8	5.97	0.88	1.13	0.83	0.0003644	0.0124	Altered group
TPD52L2	20q13.33	11.9	11.44	0.51	0.36	0.47	0.0003657	0.0125	Altered group
LRRC20	10q22.1	8.79	8.34	0.49	0.5	0.45	0.0003687	0.0125	Altered group
AFAP1L2	10q25.3	10.21	9.64	0.59	0.9	0.57	0.0003694	0.0125	Altered group
PCDHB9	5q31.3	7.11	6.44	0.72	0.86	0.68	0.0003699	0.0125	Altered group
S1PR1	1p21.2	8.57	9.29	0.75	1.07	-0.72	0.0003706	0.0125	Unaltered group
GCNT4	5q13.3	4.83	5.77	0.99	1.29	-0.94	0.000372	0.0126	Unaltered group
C1ORF115	1q41	8.64	9.47	0.91	0.64	-0.83	0.0003739	0.0126	Unaltered group
CRY1	12q23.3	8.38	8.78	0.43	0.56	-0.41	0.0003756	0.0126	Unaltered group
CEP89	19q13.11	9.03	8.8	0.24	0.36	0.23	0.0003759	0.0126	Altered group
KCNE3	11q13.4	8.8	9.86	1.13	1.29	-1.06	0.0003762	0.0126	Unaltered group
SLC2A13	12q12	7.8	8.47	0.72	0.88	-0.67	0.0003793	0.0127	Unaltered group
GJB5	1p34.3	7.65	6.15	1.57	2.19	1.5	0.0003806	0.0127	Altered group
MNT	17p13.3	9.65	9.4	0.27	0.36	0.25	0.0003817	0.0127	Altered group
KANK1	9p24.3	8.95	9.48	0.57	0.65	-0.53	0.0003821	0.0127	Unaltered group
HAGHL	16p13.3	7.63	6.85	0.79	1.4	0.78	0.0003841	0.0128	Altered group
GREB1L	18q11.1-q11.2	5.62	4.32	1.39	1.62	1.3	0.0003862	0.0128	Altered group
KCNA1	12p13.32	1.28	2.06	0.8	1.37	-0.78	0.0003874	0.0128	Unaltered group
ALDH1A1	9q21.13	11.06	12.01	1.03	1.03	-0.95	0.0003874	0.0128	Unaltered group
YWHAZ	8q22.3	14.54	14.17	0.4	0.49	0.37	0.0003896	0.0129	Altered group
ASPA	17p13.2	3.09	4.18	1.17	1.36	-1.09	0.0003974	0.0131	Unaltered group
STIM2	4p15.2	8.92	9.33	0.45	0.45	-0.41	0.0003982	0.0131	Unaltered group
TSPYL1	6q22.1	10.41	10.71	0.32	0.39	-0.3	0.0004016	0.0132	Unaltered group
C2ORF72	2q37.1	7.28	8.68	1.53	1.3	-1.4	0.0004022	0.0132	Unaltered group
NMUR1	2q37.1	3.97	4.75	0.83	1.06	-0.78	0.0004027	0.0132	Unaltered group
GPC1	2q37.3	11.71	11.14	0.6	0.85	0.57	0.0004054	0.0132	Altered group
ACACB	12q24.11	8.66	9.35	0.74	0.86	-0.69	0.0004057	0.0132	Unaltered group
PLEKHN1	1p36.33	8.03	6.98	1.14	1.3	1.05	0.000406	0.0132	Altered group
DISP1	1q41	7.55	8.13	0.64	0.54	-0.58	0.0004085	0.0133	Unaltered group
TUBE1	6q21	7.07	7.38	0.32	0.44	-0.3	0.0004107	0.0133	Unaltered group
MARVELD1	10q24.2	10.95	10.49	0.47	0.73	0.46	0.0004109	0.0133	Altered group
JAZF1	7p15.2-p15.1	8.54	8.87	0.33	0.67	-0.34	0.0004113	0.0133	Unaltered group
GID8	20q13.33	11.01	10.69	0.35	0.32	0.32	0.0004142	0.0134	Altered group
GSR	8p12	9.36	9.92	0.61	0.58	-0.56	0.0004148	0.0134	Unaltered group
CALB2	16q22.2	8.76	7.07	1.84	1.95	1.69	0.0004157	0.0134	Altered group
MICALCL	11p15.3	5.72	4.94	0.81	1.17	0.77	0.0004209	0.0135	Altered group
ING3	7q31.31	7.26	7.64	0.41	0.49	-0.38	0.0004211	0.0135	Unaltered group
RPTN	1q21.3	2.72	0.83	2.1	1.21	1.89	0.0004211	0.0135	Altered group
CTTN	11q13.3	13.05	12.75	0.32	0.43	0.3	0.0004226	0.0135	Altered group
SRGAP2	1q32.1	10.2	9.93	0.28	0.48	0.27	0.0004234	0.0135	Altered group
ABCB1	7q21.12	7.09	8.23	1.23	1.48	-1.14	0.000429	0.0136	Unaltered group
SMIM24	19p13.3	7.92	9.44	1.67	1.62	-1.52	0.0004293	0.0136	Unaltered group
NLRP4	19q13.43	0.35	0.95	0.55	1.39	-0.6	0.0004304	0.0137	Unaltered group
TRIM59	3q25.33	8.22	7.75	0.5	0.66	0.47	0.0004333	0.0137	Altered group
ENPP3	6q23.2	1.6	2.25	0.65	1.23	-0.65	0.0004356	0.0138	Unaltered group
FBXL2	3p22.3	8.01	7.35	0.72	0.81	0.66	0.0004374	0.0138	Altered group
PRRX2	9q34.11	7.97	7.06	0.96	1.34	0.9	0.0004375	0.0138	Altered group
B4GALT5	20q13.13	11.97	11.45	0.58	0.53	0.52	0.0004395	0.0138	Altered group
EPHX4	1p22.1	6.55	5.65	0.96	1.31	0.9	0.0004404	0.0138	Altered group
MEI1	22q13.2	5.39	6.21	0.89	1.04	-0.83	0.0004415	0.0138	Unaltered group
KRT6C	12q13.13	7.27	5.01	2.5	2.32	2.27	0.0004424	0.0138	Altered group
TAL1	1p33	5.02	5.83	0.89	0.97	-0.81	0.0004451	0.0139	Unaltered group
RPL23AP53	8p23.3	6.6	7.06	0.5	0.54	-0.46	0.0004477	0.014	Unaltered group
STIM1	11p15.4	10.82	10.46	0.39	0.38	0.36	0.0004505	0.014	Altered group
KIF23	15q23	8.22	7.54	0.74	0.88	0.68	0.0004533	0.0141	Altered group
MYCT1	6q25.2	6.77	7.4	0.67	0.97	-0.64	0.0004569	0.0141	Unaltered group
RASA1	5q14.3	10.65	9.91	0.83	0.66	0.74	0.0004571	0.0141	Altered group
MSLN	16p13.3	12.92	11.78	1.1	2.37	1.14	0.0004586	0.0142	Altered group
TMEM98	17q11.2	9.89	10.68	0.88	0.61	-0.79	0.0004609	0.0142	Unaltered group
MALL	2q13	12.55	11.69	0.93	1.15	0.86	0.0004618	0.0142	Altered group
CYSTM1	5q31.3	11.21	12.1	0.99	0.95	-0.89	0.0004628	0.0142	Unaltered group
ZBTB24	6q21	7.74	8.02	0.29	0.48	-0.28	0.0004634	0.0142	Unaltered group
RHBDF2	17q25.1	10.59	10.05	0.6	0.64	0.55	0.0004654	0.0143	Altered group
CYFIP2	5q33.3	8.43	9.31	0.97	1	-0.88	0.0004669	0.0143	Unaltered group
CMA1	14q12	0.94	1.9	0.96	1.87	-0.96	0.0004682	0.0143	Unaltered group
FAM180B	11p11.2	1.2	2.06	0.89	1.48	-0.86	0.0004683	0.0143	Unaltered group
KIF4A	Xq13.1	8.14	7.49	0.7	0.97	0.65	0.0004684	0.0143	Altered group
PIGH	14q24.1	7.87	8.22	0.38	0.33	-0.35	0.0004713	0.0143	Unaltered group
B3GALT2	1q31.2	3.88	5.1	1.33	1.58	-1.22	0.0004721	0.0143	Unaltered group
SSRP1	11q12.1	11.85	11.59	0.29	0.26	0.26	0.0004741	0.0144	Altered group
PSCA	8q24.3	12.18	9.87	2.49	3.27	2.31	0.0004769	0.0144	Altered group
LTBP3	11q13.1	12.45	11.9	0.59	0.78	0.55	0.000478	0.0145	Altered group
PDE5A	4q26	8.8	9.44	0.7	0.85	-0.65	0.0004795	0.0145	Unaltered group
STIP1	11q13.1	11.64	11.36	0.3	0.42	0.28	0.0004808	0.0145	Altered group
RHCG	15q26.1	5.6	3.42	2.45	1.75	2.18	0.0004809	0.0145	Altered group
HCG9	6p22.1	0.19	0.46	0.27	0.55	-0.27	0.000481	0.0145	Unaltered group
VEGFD	Xp22.2	2.06	3.06	1.07	1.56	-1	0.0004837	0.0145	Unaltered group
MYH1	17p13.1	0.55	0.99	0.4	1.06	-0.45	0.0004848	0.0145	Unaltered group
MRPS6	21q22.11	9.38	8.96	0.45	0.54	0.41	0.000485	0.0145	Altered group
CDC40	6q21	8.62	8.94	0.35	0.44	-0.32	0.000486	0.0145	Unaltered group
CMTM6	3p22.3	11.96	11.53	0.47	0.52	0.43	0.000486	0.0145	Altered group
NT5E	6q14.3	10.9	9.9	1.13	0.96	1.01	0.0004866	0.0145	Altered group
MIA	19q13.2	9.78	8.25	1.64	2.21	1.52	0.000487	0.0145	Altered group
SSH2	17q11.2	8.94	9.31	0.38	0.62	-0.37	0.0004877	0.0145	Unaltered group
SLC9A7	Xp11.3	6.95	6.29	0.72	0.92	0.66	0.0004909	0.0146	Altered group
GPR18	13q32.3	2.86	3.85	1.04	1.6	-0.99	0.0004922	0.0146	Unaltered group
H1-0	22q13.1	12.92	12.49	0.45	0.71	0.43	0.0004933	0.0146	Altered group
SV2C	5q13.3	0.78	1.32	0.56	0.99	-0.54	0.0004946	0.0146	Unaltered group
NOSTRIN	2q24.3	7.69	8.76	1.2	0.93	-1.07	0.0004957	0.0146	Unaltered group
ATP8A1	4p13	7.86	8.9	1.16	0.95	-1.04	0.0004979	0.0147	Unaltered group
TCEA2	20q13.33	8.81	8.38	0.44	0.74	0.42	0.0004992	0.0147	Altered group
PIWIL2	8p21.3	3.02	4.2	1.31	1.34	-1.18	0.0005001	0.0147	Unaltered group
SLC52A2	8q24.3	10.99	10.47	0.56	0.71	0.52	0.0005024	0.0147	Altered group
FSCN1	7p22.1	11.89	11.04	0.94	0.98	0.85	0.0005031	0.0147	Altered group
PLPP1	5q11.2	9.41	9.99	0.64	0.66	-0.57	0.0005046	0.0147	Unaltered group
RCSD1	1q24.2	7.67	8.38	0.73	1.36	-0.71	0.0005051	0.0147	Unaltered group
CPA6	8q13.2	1.68	3.66	2.18	2.55	-1.99	0.0005089	0.0148	Unaltered group
PCM1	8p22	10.76	11.1	0.39	0.39	-0.35	0.0005101	0.0148	Unaltered group
RPSAP52	12q14.3	4.39	3.25	1.25	1.4	1.13	0.0005112	0.0148	Altered group
ABCC6	16p13.11	5.52	6.65	1.27	1.25	-1.14	0.0005116	0.0148	Unaltered group
PPP1R12B	1q32.1	9.79	10.36	0.59	1.03	-0.57	0.0005134	0.0149	Unaltered group
POC1A	3p21.2	7.67	7.07	0.66	0.78	0.6	0.0005139	0.0149	Altered group
SYN2	3p25.2	3.54	4.7	1.27	1.58	-1.16	0.0005147	0.0149	Unaltered group
KLC2	11q13.2	9.71	9.36	0.39	0.37	0.35	0.0005168	0.0149	Altered group
AXL	19q13.2	11.3	10.6	0.77	0.93	0.7	0.0005171	0.0149	Altered group
FERMT3	11q13.1	9.15	10.03	0.98	1.07	-0.89	0.0005172	0.0149	Unaltered group
ZNF257	19p12	2.93	3.78	0.91	1.35	-0.85	0.0005225	0.015	Unaltered group
SLC9A9	3q24	6.33	7.04	0.76	1.18	-0.71	0.0005259	0.0151	Unaltered group
KRT16	17q21.2	11.18	9.24	2.15	2.31	1.94	0.0005282	0.0151	Altered group
FAM110A	20p13	8.85	8.26	0.66	0.73	0.59	0.000531	0.0152	Altered group
FBXW7	4q31.3	8.36	8.68	0.36	0.41	-0.32	0.0005326	0.0152	Unaltered group
ERC2	3p14.3	2.96	3.64	0.73	1.01	-0.68	0.0005335	0.0152	Unaltered group
COL11A1	1p21.1	11.91	10.5	1.46	2.63	1.41	0.0005341	0.0152	Altered group
B3GNT3	19p13.11	11.47	10.84	0.67	1.03	0.63	0.0005349	0.0152	Altered group
GRAMD2B	5q23.2	9.45	9.04	0.45	0.46	0.4	0.0005355	0.0152	Altered group
KCNAB1	3q25.31	5.65	6.38	0.8	1.09	-0.74	0.000537	0.0152	Unaltered group
ZNF764	16p11.2	7.3	7.56	0.28	0.33	-0.26	0.0005401	0.0153	Unaltered group
GUCA2A	1p34.2	1.14	2.35	1.29	1.92	-1.2	0.0005424	0.0153	Unaltered group
TTLL2	6q27	1.68	2.47	0.88	1	-0.79	0.0005427	0.0153	Unaltered group
TMEM44	3q29	9.07	8.68	0.41	0.64	0.39	0.0005428	0.0153	Altered group
RND3	2q23.3	10.48	9.97	0.57	0.65	0.51	0.0005476	0.0154	Altered group
MDFI	6p21.1	9.9	9.3	0.66	0.79	0.6	0.0005518	0.0155	Altered group
PDK4	7q21.3	9.83	10.7	0.93	1.37	-0.87	0.0005555	0.0155	Unaltered group
TMEM229A	7q31.32	1.05	2.07	1.13	1.37	-1.03	0.0005566	0.0155	Unaltered group
GIMAP1	7q36.1	6.41	7.06	0.71	1.02	-0.66	0.0005568	0.0155	Unaltered group
ARHGEF6	Xq26.3	8.16	8.73	0.58	1.06	-0.56	0.0005579	0.0155	Unaltered group
PFKP	10p15.2	12.16	11.52	0.71	0.77	0.64	0.0005608	0.0156	Altered group
SBNO2	19p13.3	11.78	11.31	0.53	0.58	0.48	0.0005622	0.0156	Altered group
LAMA5	20q13.33	12.4	11.65	0.83	0.9	0.75	0.0005625	0.0156	Altered group
SRSF12	6q15	4.17	4.89	0.78	1.07	-0.71	0.0005665	0.0157	Unaltered group
VPS28	8q24.3	11.46	11.11	0.39	0.49	0.35	0.0005672	0.0157	Altered group
UNC13D	17q25.3	11.11	10.3	0.9	1.08	0.81	0.0005695	0.0157	Altered group
GSTM3	1p13.3	9.05	9.82	0.87	0.86	-0.77	0.0005707	0.0157	Unaltered group
KCNN3	1q21.3	4.17	4.91	0.81	1.12	-0.74	0.0005707	0.0157	Unaltered group
GGA2	16p12.2	10.49	10.71	0.22	0.47	-0.23	0.0005711	0.0157	Unaltered group
KLRB1	12p13.31	5.14	6.18	1.14	1.48	-1.04	0.0005712	0.0157	Unaltered group
IKZF1	7p12.2	7.44	8.18	0.74	1.52	-0.74	0.0005744	0.0158	Unaltered group
MUC21	6p21.33	4.91	2.13	3.19	1.93	2.78	0.0005767	0.0158	Altered group
COLGALT2	1q25.3	6.15	7.49	1.49	1.67	-1.33	0.0005783	0.0158	Unaltered group
RGL4	22q11.23	3	3.84	0.92	1.2	-0.84	0.0005783	0.0158	Unaltered group
EDEM1	3p26.1	10.85	10.49	0.4	0.47	0.36	0.0005787	0.0158	Altered group
CLIC2	Xq28	7.54	8.15	0.65	1.08	-0.61	0.0005787	0.0158	Unaltered group
OR10G4	11q24.2	0.02	0.18	0.11	0.46	-0.16	0.0005792	0.0158	Unaltered group
PLPP2	19p13.3	11.37	10.94	0.43	0.86	0.43	0.000581	0.0158	Altered group
RELA	11q13.1	11.36	11.14	0.24	0.32	0.22	0.0005814	0.0158	Altered group
SLC35F1	6q22.2-q22.31	3.63	4.36	0.8	1.08	-0.73	0.0005815	0.0158	Unaltered group
F3	1p21.3	12.36	11.5	0.97	0.99	0.86	0.0005847	0.0158	Altered group
KLK7	19q13.41	10.36	8.52	2	2.86	1.84	0.0005856	0.0158	Altered group
TSPO2	6p21.1	1.47	2.3	0.91	1.2	-0.83	0.0005872	0.0158	Unaltered group
LIFR	5p13.1	7.98	8.62	0.66	1.18	-0.63	0.0005897	0.0159	Unaltered group
PCNX3	11q13.1	10.67	10.42	0.28	0.34	0.25	0.0005901	0.0159	Altered group
AIRE	21q22.3	0.78	1.27	0.48	1.03	-0.49	0.0005948	0.016	Unaltered group
ZNF208	19p12	4.85	5.54	0.72	1.26	-0.69	0.0005957	0.016	Unaltered group
KCTD8	4p13	1.23	2.28	1.15	1.54	-1.05	0.0005958	0.016	Unaltered group
PTPRF	1p34.2	13.31	12.87	0.49	0.67	0.44	0.0005961	0.016	Altered group
CLEC9A	12p13.2	1.8	2.82	1.11	1.54	-1.01	0.0006015	0.0161	Unaltered group
OR52N2	11p15.4	0.53	1.17	0.71	0.97	-0.65	0.0006082	0.0162	Unaltered group
PLPBP	8p11.23	9.56	9.95	0.44	0.39	-0.39	0.00061	0.0163	Unaltered group
PYGB	20p11.21	13.23	12.49	0.84	0.77	0.74	0.0006149	0.0163	Altered group
EML5	14q31.3	4.65	5.14	0.53	0.68	-0.48	0.0006151	0.0163	Unaltered group
CD1D	1q23.1	5.72	6.49	0.85	1.17	-0.77	0.0006163	0.0163	Unaltered group
CFI	4q25	10.32	10.95	0.72	0.78	-0.64	0.0006169	0.0163	Unaltered group
ELFN2	22q13.1	7.96	6.79	1.31	1.42	1.16	0.0006171	0.0163	Altered group
IL1B	2q14.1	5.1	6.34	1.41	1.25	-1.24	0.0006185	0.0163	Unaltered group
GGTA1	9q33.2	6.09	6.96	0.97	1.26	-0.87	0.0006189	0.0163	Unaltered group
PHACTR3	20q13.32-q13.33	8.34	6.75	1.78	2.14	1.59	0.0006202	0.0163	Altered group
LINC00261	20p11.21	6.23	8.04	2.05	2.07	-1.81	0.0006219	0.0163	Unaltered group
ZNF396	18q12.2	4.27	4.82	0.63	0.63	-0.56	0.0006222	0.0163	Unaltered group
WNT5B	12p13.33	8.26	7.02	1.43	1.13	1.25	0.0006225	0.0163	Altered group
ZNF37A	10p11.1	8.21	8.55	0.37	0.55	-0.34	0.000623	0.0163	Unaltered group
ASF1A	6q22.31	7.91	8.2	0.32	0.39	-0.29	0.0006242	0.0163	Unaltered group
GPX2	14q23.3	10.78	12.37	1.82	1.43	-1.58	0.0006245	0.0163	Unaltered group
RAPGEF4	2q31.1	6.23	6.93	0.77	1.07	-0.7	0.0006288	0.0164	Unaltered group
PAK4	19q13.2	11.08	10.47	0.7	0.67	0.61	0.0006308	0.0164	Altered group
PELI2	14q22.3	8.26	8.93	0.75	0.79	-0.66	0.0006312	0.0164	Unaltered group
NCOR2	12q24.31	12.6	12.19	0.46	0.48	0.41	0.000634	0.0165	Altered group
OSBPL10	3p23	9.94	9.43	0.58	0.63	0.51	0.000638	0.0166	Altered group
ADGRG4	Xq26.3	0.31	0.78	0.47	1.03	-0.47	0.0006405	0.0166	Unaltered group
RUNX2	6p21.1	9.22	8.63	0.65	0.89	0.59	0.0006416	0.0166	Altered group
NECTIN1	11q23.3	10.72	9.87	0.98	0.72	0.85	0.0006434	0.0166	Altered group
IQGAP2	5q13.3	9.15	10.3	1.32	0.91	-1.14	0.0006438	0.0166	Unaltered group
HINT3	6q22.32	9.2	9.53	0.37	0.39	-0.32	0.0006516	0.0168	Unaltered group
CDCA7	2q31.1	7.7	8.69	1.11	1.33	-0.99	0.0006559	0.0169	Unaltered group
PRKCSH	19p13.2	12.65	12.43	0.24	0.37	0.22	0.000657	0.0169	Altered group
PLEKHD1	14q24.1	0.64	1.22	0.63	1.03	-0.58	0.0006612	0.017	Unaltered group
CCDC141	2q31.2	3.12	4.37	1.41	1.69	-1.25	0.0006663	0.0171	Unaltered group
RALB	2q14.2	11.15	10.87	0.32	0.36	0.28	0.0006672	0.0171	Altered group
IGFBP3	7p12.3	13.97	13.2	0.85	1.14	0.76	0.0006698	0.0171	Altered group
DOCK8	9p24.3	8.79	9.37	0.62	1.1	-0.58	0.0006709	0.0171	Unaltered group
NUDT9	4q22.1	9.1	9.31	0.21	0.42	-0.2	0.000671	0.0171	Unaltered group
KLK6	19q13.41	10.71	8.93	1.97	2.68	1.78	0.000673	0.0172	Altered group
TAPT1	4p15.32	8.83	9.11	0.31	0.37	-0.28	0.0006775	0.0172	Unaltered group
RNF125	18q12.1	6.97	7.52	0.61	0.82	-0.55	0.0006781	0.0172	Unaltered group
GSTA2	6p12.2	3.22	5.25	2.3	2.69	-2.04	0.0006784	0.0172	Unaltered group
ZC3H3	8q24.3	9.55	9.15	0.45	0.52	0.4	0.0006865	0.0174	Altered group
GPR171	3q25.1	4.37	5.15	0.81	1.6	-0.78	0.0006883	0.0174	Unaltered group
ADH1C	4q23	7.01	9.08	2.41	1.82	-2.07	0.0006893	0.0174	Unaltered group
COL9A1	6q13	2.94	4.27	1.5	1.92	-1.34	0.0006896	0.0174	Unaltered group
SEC11C	18q21.32	9.12	9.74	0.7	0.85	-0.62	0.0006897	0.0174	Unaltered group
DNASE1L3	3p14.3	2.69	4.04	1.5	2.03	-1.35	0.0006911	0.0174	Unaltered group
AASS	7q31.32	7.7	8.21	0.57	0.72	-0.51	0.0006935	0.0175	Unaltered group
TMEM41A	3q27.2	9.79	9.37	0.5	0.37	0.43	0.0006955	0.0175	Altered group
RCOR2	11q13.1	6.5	6	0.53	0.94	0.5	0.0007006	0.0176	Altered group
FGL2	7q11.23	8.48	9.27	0.86	1.36	-0.79	0.0007012	0.0176	Unaltered group
GAPT	5q11.2	4.72	5.61	0.97	1.58	-0.89	0.0007037	0.0176	Unaltered group
ODC1	2p25.1	10.01	10.53	0.59	0.64	-0.52	0.0007106	0.0177	Unaltered group
ADAMTS7	15q25.1	8.67	8.03	0.71	1.08	0.65	0.0007113	0.0177	Altered group
TATDN3	1q32.3	7.59	7.91	0.37	0.41	-0.33	0.0007118	0.0177	Unaltered group
NAT8B	2p13.1	1.54	2.33	0.88	1.18	-0.79	0.0007127	0.0177	Unaltered group
MEX3D	19p13.3	9.13	8.76	0.41	0.6	0.37	0.0007134	0.0177	Altered group
EMCN	4q24	6.82	7.77	1.08	1.2	-0.95	0.0007147	0.0177	Unaltered group
DTX2	7q11.23	10.16	9.66	0.56	0.73	0.5	0.0007161	0.0178	Altered group
RFFL	17q12	9.54	9.86	0.35	0.44	-0.31	0.0007193	0.0178	Unaltered group
SLC25A12	2q31.1	9.04	8.71	0.36	0.58	0.33	0.0007199	0.0178	Altered group
TSPAN1	1p34.1	13.02	12.18	0.92	1.33	0.83	0.0007255	0.0179	Altered group
C6ORF15	6p21.33	5.96	3.34	3.05	2.62	2.62	0.0007268	0.0179	Altered group
LDHA	11p15.1	14.22	13.73	0.56	0.6	0.49	0.0007288	0.0179	Altered group
RECQL4	8q24.3	8.41	7.67	0.84	0.98	0.74	0.0007289	0.0179	Altered group
NFE2L3	7p15.2	10.24	9.79	0.5	0.73	0.45	0.0007333	0.018	Altered group
SEMA4D	9q22.2	9.53	9.97	0.5	0.56	-0.44	0.0007341	0.018	Unaltered group
RDH11	14q24.1	10.51	10.82	0.36	0.39	-0.31	0.0007369	0.018	Unaltered group
SLAIN1	13q22.3	5.98	7.17	1.4	0.9	-1.19	0.0007373	0.018	Unaltered group
GNAZ	22q11.22-q11.23	6.41	7.22	0.92	1.14	-0.81	0.0007425	0.0181	Unaltered group
CEBPB	20q13.13	11.47	10.93	0.61	0.72	0.53	0.0007427	0.0181	Altered group
DNAJC27	2p23.3	6.54	6.82	0.31	0.53	-0.29	0.0007444	0.0181	Unaltered group
PPP4R1	18p11.22	11.33	10.96	0.43	0.42	0.37	0.0007449	0.0181	Altered group
CDIP1	16p13.3	8.71	9.15	0.48	0.74	-0.44	0.0007457	0.0181	Unaltered group
PUF60	8q24.3	11.74	11.39	0.4	0.4	0.34	0.0007471	0.0181	Altered group
ELOVL7	5q12.1	7.84	8.49	0.74	0.93	-0.66	0.0007492	0.0182	Unaltered group
GRM3	7q21.11-q21.12	1.03	1.74	0.8	1.09	-0.72	0.0007502	0.0182	Unaltered group
RPGRIP1	14q11.2	2	2.64	0.73	0.92	-0.64	0.0007517	0.0182	Unaltered group
PGBD2	1q	6.82	7.21	0.45	0.49	-0.4	0.0007544	0.0182	Unaltered group
S100A4	1q21.3	12.88	11.37	1.77	1.36	1.51	0.0007577	0.0183	Altered group
TSPAN12	7q31.31	7.77	8.68	1.07	0.76	-0.91	0.0007588	0.0183	Unaltered group
ZNF682	19p12	4.64	5.25	0.7	0.86	-0.62	0.0007604	0.0183	Unaltered group
KRT4	12q13.13	6.69	3.96	3.2	2.41	2.73	0.0007609	0.0183	Altered group
S100A2	1q21.3	10.38	8.12	2.64	2.33	2.27	0.0007613	0.0183	Altered group
UGT2A3	4q13.2	5.83	8.25	2.83	2.4	-2.42	0.0007621	0.0183	Unaltered group
ACE2	Xp22.2	6.2	7.56	1.55	1.98	-1.37	0.000769	0.0184	Unaltered group
XKR4	8q12.1	1.28	1.95	0.71	1.3	-0.67	0.0007731	0.0185	Unaltered group
BCL2L1	20q11.21	12.71	12.25	0.54	0.54	0.46	0.0007761	0.0185	Altered group
POLR3B	12q23.3	7.34	7.66	0.36	0.48	-0.32	0.0007786	0.0186	Unaltered group
ADSS2	1q44	10.71	10.39	0.37	0.36	0.32	0.0007818	0.0186	Altered group
STK3	8q22.2	9.35	8.96	0.45	0.41	0.39	0.0007872	0.0187	Altered group
NFASC	1q32.1	7.62	8.41	0.89	1.25	-0.79	0.0007877	0.0187	Unaltered group
RAD18	3p25.3	7.67	7.24	0.5	0.47	0.43	0.0007879	0.0187	Altered group
IBA57	1q42.13	7.37	7.68	0.35	0.49	-0.32	0.0007884	0.0187	Unaltered group
UHRF1	19p13.3	7.97	7.3	0.77	0.79	0.66	0.0007907	0.0187	Altered group
ATG4A	Xq22.3	8.04	8.31	0.32	0.36	-0.27	0.000793	0.0187	Unaltered group
SHARPIN	8q24.3	10.64	10.25	0.44	0.54	0.39	0.0007933	0.0187	Altered group
POU2AF1	11q23.1	6.28	7.56	1.45	1.88	-1.28	0.0007943	0.0187	Unaltered group
DNTTIP1	20q13.12	10.41	9.84	0.66	0.65	0.57	0.0007968	0.0187	Altered group
TEAD3	6p21.31	10.5	10.05	0.52	0.52	0.45	0.0007974	0.0187	Altered group
SLC39A4	8q24.3	10.51	9.7	0.9	1.34	0.81	0.0007986	0.0187	Altered group
COL19A1	6q13	1.11	2.13	1.13	1.78	-1.02	0.0007989	0.0187	Unaltered group
CDCA8	1p34.3	8.21	7.73	0.51	0.95	0.48	0.0008058	0.0189	Altered group
NMNAT3	3q23	6.07	6.55	0.55	0.6	-0.48	0.0008121	0.019	Unaltered group
MED23	6q23.2	8.8	9.17	0.42	0.52	-0.37	0.0008198	0.0191	Unaltered group
GLYATL2	11q12.1	1.63	2.48	0.94	1.55	-0.86	0.0008199	0.0191	Unaltered group
SLC4A3	2q35	7.93	7.32	0.67	1.09	0.61	0.0008236	0.0192	Altered group
LAMB3	1q32.2	14.06	13.26	0.92	1.14	0.8	0.0008264	0.0192	Altered group
NOS1	12q24.22	1.22	2.25	1.17	1.54	-1.03	0.0008277	0.0192	Unaltered group
A2ML1	12p13.31	7.03	3.74	3.88	3.26	3.29	0.0008281	0.0192	Altered group
RAB9B	Xq22.2	2.38	3.09	0.81	1.01	-0.71	0.0008288	0.0192	Unaltered group
XCR1	3p21.31	1.1	1.95	0.94	1.44	-0.85	0.0008304	0.0192	Unaltered group
FGFRL1	4p16.3	10.19	9.62	0.66	0.72	0.57	0.0008344	0.0193	Altered group
FCN2	9q34.3	0.22	0.63	0.43	0.85	-0.41	0.0008344	0.0193	Unaltered group
MTERF2	12q23.3	7.39	7.89	0.59	0.57	-0.51	0.0008345	0.0193	Unaltered group
C1ORF131	1q42.2	7.77	8.13	0.42	0.45	-0.36	0.0008409	0.0194	Unaltered group
ZNF189	9q31.1	8.94	9.41	0.56	0.58	-0.48	0.0008417	0.0194	Unaltered group
PAGE5	Xp11.21	0.08	0.3	0.21	0.53	-0.22	0.0008474	0.0195	Unaltered group
ISOC1	5q23.3	8.4	8.76	0.41	0.39	-0.35	0.0008478	0.0195	Unaltered group
CEBPA-DT	19q13.11	4.6	5.52	1.08	1.03	-0.92	0.0008506	0.0195	Unaltered group
ABCC12	16q12.1	0.04	0.26	0.14	0.7	-0.22	0.000852	0.0195	Unaltered group
DPYS	8q22.3	1.39	2.16	0.84	1.4	-0.77	0.0008549	0.0196	Unaltered group
INCENP	11q12.3	8.6	8.23	0.42	0.52	0.36	0.000855	0.0196	Altered group
CAPS	19p13.3	10.53	9.42	1.31	1.14	1.11	0.0008573	0.0196	Altered group
GPR182	12q13.3	1.15	1.77	0.7	0.98	-0.62	0.0008582	0.0196	Unaltered group
ANKS1B	12q23.1	2.37	3.6	1.44	1.4	-1.22	0.000866	0.0197	Unaltered group
SCNN1A	12p13	12.55	11.82	0.82	1.2	0.73	0.0008668	0.0197	Altered group
TEX26	13q12.3	0.61	1.19	0.64	1.03	-0.58	0.0008691	0.0197	Unaltered group
ADCY5	3q21.1	6.39	7.36	1.1	1.53	-0.97	0.0008697	0.0197	Unaltered group
UBASH3A	21q22.3	3.96	4.88	1.05	1.38	-0.92	0.0008698	0.0197	Unaltered group
GPX1	3p21.31	12.64	12.22	0.49	0.6	0.43	0.0008705	0.0197	Altered group
SCML4	6q21	4.48	5.4	1.03	1.5	-0.91	0.0008708	0.0197	Unaltered group
PATL1	11q12.1	10.45	10.18	0.3	0.45	0.27	0.0008713	0.0197	Altered group
KRT18	12q13.13	14.62	14.1	0.57	0.94	0.52	0.0008727	0.0197	Altered group
NKAPL	6p22.1	2.71	3.3	0.68	0.88	-0.59	0.0008756	0.0197	Unaltered group
CALHM6	6q22.1	5.61	6.37	0.86	1.22	-0.76	0.0008764	0.0197	Unaltered group
GPR34	Xp11.4	6.03	6.93	1.03	1.39	-0.9	0.0008786	0.0197	Unaltered group
PABIR1	9q21.11	8.37	8.67	0.35	0.36	-0.3	0.0008807	0.0197	Unaltered group
PLCG2	16q24.1	8.63	9.1	0.52	0.88	-0.47	0.0008807	0.0197	Unaltered group
IGF2BP2	3q27.2	10.07	9.35	0.85	0.85	0.72	0.0008807	0.0197	Altered group
UNC5B	10q22.1	11.25	10.74	0.58	0.82	0.51	0.0008816	0.0197	Altered group
PPP2R5A	1q32.3	10.28	10.58	0.36	0.36	-0.31	0.0008822	0.0197	Unaltered group
CCR2	3p21.31	5.28	6.11	0.91	1.51	-0.83	0.000884	0.0197	Unaltered group
AFF2	Xq28	4.18	4.95	0.88	1.26	-0.78	0.0008849	0.0197	Unaltered group
SFXN3	10q24.31	11.28	10.91	0.44	0.49	0.38	0.0008852	0.0197	Altered group
FHL5	6q16.1	5.28	6.14	0.98	1.31	-0.86	0.0008861	0.0197	Unaltered group
GPR22	7q22.3	0.26	0.64	0.42	0.63	-0.38	0.0008871	0.0197	Unaltered group
HMGA2	12q14.3	8.11	6.49	1.9	1.93	1.62	0.0008911	0.0198	Altered group
TTC7A	2p21	10.94	10.59	0.42	0.43	0.36	0.0008936	0.0198	Altered group
MTUS1	8p22	10.81	11.34	0.63	0.59	-0.54	0.0008945	0.0198	Unaltered group
DUSP5	10q25.2	10.87	9.92	1.11	1.14	0.95	0.0008967	0.0198	Altered group
MORC4	Xq22.3	8.86	9.19	0.37	0.48	-0.32	0.0008967	0.0198	Unaltered group
CREB3L3	19p13.3	2.95	4.65	1.95	2.52	-1.7	0.0008982	0.0199	Unaltered group
ELP3	8p21.1	8.95	9.29	0.4	0.32	-0.33	0.0009012	0.0199	Unaltered group
CACUL1	10q26.11	10.49	10.23	0.31	0.25	0.26	0.0009017	0.0199	Altered group
C15ORF62	15q15.1	6.7	5.93	0.92	0.75	0.77	0.0009021	0.0199	Altered group
APBB1IP	10p12.1	7.34	8.13	0.89	1.29	-0.79	0.0009038	0.0199	Unaltered group
HSD3B1	1p12	0.03	0.19	0.12	0.49	-0.16	0.0009046	0.0199	Unaltered group
GPR65	14q31.3	5.55	6.24	0.78	1.14	-0.69	0.0009088	0.02	Unaltered group
KCNMB4	12q15	7.3	6.49	0.94	1.07	0.81	0.0009122	0.02	Altered group
PLAT	8p11.21	13.6	12.59	1.17	1.3	1.01	0.0009147	0.02	Altered group
FKBP11	12q13.12	8.94	9.51	0.66	0.85	-0.57	0.0009148	0.02	Unaltered group
TTLL7	1p31.1	5.32	6.07	0.83	1.34	-0.75	0.0009194	0.0201	Unaltered group
CRACD	4q12	8.2	9.21	1.2	1	-1.01	0.0009209	0.0201	Unaltered group
BIN2	12q13.13	6.98	7.61	0.7	1.13	-0.63	0.0009227	0.0201	Unaltered group
PSMD2	3q27.1	12.25	11.82	0.51	0.32	0.43	0.0009232	0.0201	Altered group
GRK3	22q12.1	8.56	9.03	0.52	0.92	-0.48	0.0009281	0.0202	Unaltered group
ICOSLG	21q22.3	7.85	8.41	0.66	0.62	-0.56	0.0009323	0.0203	Unaltered group
SLC35G1	10q23.33	5.83	6.27	0.5	0.68	-0.44	0.0009348	0.0203	Unaltered group
TRIM40	6p22.1	1.02	1.95	1.03	1.67	-0.93	0.000937	0.0203	Unaltered group
LIPH	3q27.2	10.39	9.79	0.67	1	0.6	0.0009373	0.0203	Altered group
SOCS2	12q	7.6	8.16	0.65	0.8	-0.56	0.0009378	0.0203	Unaltered group
PRKN	6q26	4.7	5.32	0.73	0.72	-0.62	0.000939	0.0203	Unaltered group
FRMD4A	10p13	8.46	8.93	0.54	0.73	-0.47	0.0009423	0.0203	Unaltered group
KYAT1	9q34.11	7.68	7.16	0.61	0.69	0.52	0.0009452	0.0204	Altered group
ADH1A	4q23	2.6	3.9	1.5	1.88	-1.3	0.0009504	0.0205	Unaltered group
STXBP4	17q22	6.23	6.77	0.64	0.75	-0.54	0.0009542	0.0205	Unaltered group
STYXL2	1q24.1	1.58	3.05	1.6	2.86	-1.47	0.0009566	0.0205	Unaltered group
ALDH3B1	11q13.2	11.26	10.53	0.86	0.84	0.73	0.0009643	0.0206	Altered group
PFKFB3	10p15.1	10.86	11.36	0.57	0.85	-0.5	0.0009644	0.0206	Unaltered group
COL7A1	3p21.31	10.89	9.76	1.3	1.77	1.14	0.000965	0.0206	Altered group
PAQR8	6p12.2	8.81	9.69	1.04	1	-0.88	0.0009658	0.0206	Unaltered group
PLSCR3	17p13.1	9.98	9.67	0.36	0.49	0.31	0.0009699	0.0207	Altered group
NFIB	9p23-p22.3	9.78	10.33	0.65	0.7	-0.55	0.0009702	0.0207	Unaltered group
SOBP	6q21	6.87	7.39	0.59	0.9	-0.52	0.0009718	0.0207	Unaltered group
OIT3	10q22.1	1.69	2.4	0.8	1.25	-0.71	0.0009718	0.0207	Unaltered group
ABHD11-AS1	7q11.23	6.97	5.99	1.13	1.54	0.98	0.0009776	0.0208	Altered group
NCOA7	6q22.31-q22.32	10.13	10.74	0.73	0.63	-0.61	0.0009797	0.0208	Unaltered group
AMPD3	11p15.4	8.97	8.5	0.55	0.55	0.47	0.0009808	0.0208	Altered group
GHR	5p13.1-p12	5.86	6.55	0.78	1.22	-0.69	0.0009825	0.0208	Unaltered group
CELSR1	22q13.31	10.69	10.03	0.78	0.95	0.67	0.0009828	0.0208	Altered group
PRR12	19q13.33	10.4	10.06	0.39	0.47	0.34	0.0009838	0.0208	Altered group
NFIA	1p31.3	9.3	9.73	0.5	0.6	-0.43	0.0009926	0.021	Unaltered group
RNASE4	14q11.2	10.01	10.68	0.8	0.71	-0.67	0.0009958	0.021	Unaltered group
CHMP4B	20q11.22	12.53	12.23	0.35	0.41	0.3	0.0009966	0.021	Altered group
FOXN3	14q31.3-q32.11	10.13	10.49	0.41	0.62	-0.36	0.001001	0.021	Unaltered group
AKR1B10	7q33	7.2	9.18	2.36	2.22	-1.98	0.001002	0.021	Unaltered group
CPA5	7q32.2	0.35	0.88	0.56	1.09	-0.52	0.001003	0.021	Unaltered group
SLC2A2	3q26.2	3.45	5.15	1.99	2.41	-1.7	0.001004	0.021	Unaltered group
CCDC126	7p15.3	6.96	7.36	0.48	0.51	-0.4	0.001004	0.021	Unaltered group
SCN4B	11q23.3	6.85	7.59	0.85	1.18	-0.74	0.001008	0.0211	Unaltered group
CCNG2	4q21.1	10.45	9.93	0.63	0.54	0.52	0.001009	0.0211	Altered group
TPX2	20q11.21	9.82	9.1	0.84	0.97	0.71	0.00101	0.0211	Altered group
RAVER2	1p31.3	8.22	8.79	0.69	0.63	-0.58	0.001012	0.0211	Unaltered group
PREX1	20q13.13	9.37	9.86	0.53	0.98	-0.49	0.001013	0.0211	Unaltered group
CYYR1	21q21.3	7.76	8.42	0.77	0.97	-0.66	0.001017	0.0212	Unaltered group
BTN2A2	6p22.2	7.87	8.27	0.46	0.64	-0.4	0.00102	0.0212	Unaltered group
DTNA	18q12.1	6.2	6.95	0.85	1.27	-0.75	0.001025	0.0213	Unaltered group
TMEM132C	12q24.32	4.44	5.79	1.59	1.76	-1.35	0.001028	0.0213	Unaltered group
IL17A	6p12.2	0.05	0.25	0.16	0.58	-0.2	0.001029	0.0213	Unaltered group
PITPNM1	11q13.2	10.66	10.26	0.47	0.59	0.41	0.001032	0.0213	Altered group
DCAF12L1	Xq25	0.89	1.78	1.01	1.47	-0.88	0.001033	0.0213	Unaltered group
CGB2	19q13.33	2.72	1.49	1.46	1.57	1.23	0.001033	0.0213	Altered group
HTR3E	3q27.1	1.07	2.05	1.12	1.68	-0.98	0.001033	0.0213	Unaltered group
LINC00518	6p24.3	1.9	1.03	1.05	0.93	0.87	0.001038	0.0214	Altered group
RAB11FIP2	10q26.11	8.25	8.7	0.53	0.55	-0.44	0.001038	0.0214	Unaltered group
LRIG1	3p14.1	10.34	10.87	0.63	0.67	-0.53	0.00104	0.0214	Unaltered group
LAMC2	1q25.3	14.35	13.48	1.03	1.15	0.87	0.001042	0.0214	Altered group
CCDC3	10p13	8.29	8.89	0.71	0.85	-0.6	0.001042	0.0214	Unaltered group
ATP1A1-AS1	1p13.1	5.35	5.66	0.35	0.6	-0.31	0.001044	0.0214	Unaltered group
RHOH	4p14	6.33	7.05	0.78	1.4	-0.71	0.001049	0.0215	Unaltered group
ACAA2	18q21.1	10.19	10.55	0.41	0.51	-0.35	0.00105	0.0215	Unaltered group
EDA	Xq13.1	5.55	6.17	0.74	0.8	-0.62	0.001058	0.0216	Unaltered group
RNF144B	6p22.3	8.22	8.69	0.55	0.7	-0.47	0.001064	0.0217	Unaltered group
DMKN	19q13.12	9.76	8.97	0.9	1.32	0.79	0.001066	0.0217	Altered group
NAP1L6P	Xq13.2	1.49	2.26	0.9	1.1	-0.77	0.001066	0.0217	Unaltered group
WDR17	4q34.2	3.67	4.74	1.26	1.51	-1.07	0.001068	0.0217	Unaltered group
HS3ST5	6q21-q22.1	1.91	3.12	1.44	1.59	-1.21	0.001069	0.0217	Unaltered group
AKAP7	6q23.2	7.09	8.05	1.12	1.44	-0.96	0.001071	0.0217	Unaltered group
NDE1	16p13.11	9.44	9.03	0.48	0.59	0.41	0.001079	0.0219	Altered group
CXCR4	2q22.1	10.45	11.06	0.68	1.15	-0.61	0.001084	0.022	Unaltered group
NOD2	16q12.1	7.31	6.56	0.87	1.12	0.75	0.001087	0.022	Altered group
UBE2C	20q13.12	9.09	8.27	0.96	1.16	0.81	0.001089	0.022	Altered group
MPZL3	11q23.3	6.1	5.49	0.67	1.25	0.61	0.001094	0.0221	Altered group
LYZ	12q15	13.26	14.69	1.73	1.5	-1.43	0.0011	0.0222	Unaltered group
FAM184A	6q22.31	4.04	4.76	0.83	1.16	-0.72	0.001102	0.0222	Unaltered group
TMEM79	1q22	8.16	7.46	0.85	0.6	0.7	0.001103	0.0222	Altered group
RAI1	17p11.2	10.75	10.26	0.59	0.56	0.49	0.001108	0.0223	Altered group
CATSPER1	11q13.1	5.57	4.58	1.18	1.32	0.99	0.00111	0.0223	Altered group
HGF	7q21.11	5.24	6.04	0.92	1.45	-0.81	0.001112	0.0223	Unaltered group
E2F1	20q11.22	8.14	7.49	0.77	0.88	0.65	0.001112	0.0223	Altered group
KIF2C	1p34.1	8.48	7.78	0.84	0.92	0.7	0.001115	0.0223	Altered group
SPATA31E1	9q22.1	0.05	0.25	0.22	0.45	-0.21	0.001115	0.0223	Unaltered group
C21ORF62-AS1	21q22.11	2.32	3.01	0.83	0.73	-0.69	0.001118	0.0224	Unaltered group
PCAT18	18q11.2	1.24	2.2	1.12	1.51	-0.96	0.001123	0.0224	Unaltered group
CDCA4	14q32.33	8.63	8.11	0.63	0.52	0.52	0.001126	0.0224	Altered group
LGI2	4p15.2	6.31	7.02	0.81	1.23	-0.71	0.001127	0.0224	Unaltered group
SOX11	2p25.2	5.71	4.72	1.11	1.83	0.98	0.001127	0.0224	Altered group
CLEC17A	19p13.12	1.67	2.93	1.46	2.06	-1.26	0.001127	0.0224	Unaltered group
FXYD5	19q13.12	12.4	11.87	0.6	0.9	0.52	0.001128	0.0224	Altered group
KCP	7q32.1	8.02	6.9	1.32	1.69	1.12	0.00113	0.0224	Altered group
NEK3	13q14.3	7.44	7.89	0.54	0.63	-0.45	0.001132	0.0224	Unaltered group
SCN2B	11q23.3	3.87	4.98	1.33	1.37	-1.1	0.001134	0.0224	Unaltered group
IGF1R	15q26.3	10.79	10.37	0.49	0.66	0.42	0.001134	0.0224	Altered group
ABI3BP	3q12.2	8.45	9.31	0.99	1.47	-0.86	0.001143	0.0226	Unaltered group
SAMD4B	19q13.2	11.02	10.68	0.39	0.57	0.34	0.001143	0.0226	Altered group
MYL12A	18p11.31	13.6	13.21	0.47	0.51	0.39	0.001145	0.0226	Altered group
APOBEC4	1q25.3	0.59	1.15	0.64	0.99	-0.56	0.001147	0.0226	Unaltered group
ATP13A4	3q29	4.67	6.39	2.09	1.7	-1.71	0.001152	0.0227	Unaltered group
MYRIP	3p22.1	4.21	5.48	1.53	1.6	-1.27	0.001158	0.0228	Unaltered group
CDC20	1p34.2	9.03	8.28	0.89	1.08	0.75	0.00116	0.0228	Altered group
TP53INP1	8q22.1	9.25	9.72	0.55	0.74	-0.47	0.001162	0.0228	Unaltered group
FAM138F	19p13.3	0.39	0.76	0.39	0.84	-0.37	0.001163	0.0228	Unaltered group
PHOX2A	11q13.4	0.63	1.34	0.82	1.23	-0.71	0.001164	0.0228	Unaltered group
HES6	2q37.3	6.59	7.32	0.84	1.23	-0.73	0.001168	0.0228	Unaltered group
PLCL2	3p24.3	7.96	8.52	0.66	0.81	-0.56	0.001171	0.0228	Unaltered group
SLC22A23	6p25.2	8.87	9.52	0.79	0.78	-0.66	0.001171	0.0228	Unaltered group
NRIP3	11p15.4	6.48	5.85	0.74	1.01	0.63	0.001172	0.0228	Altered group
AHNAK	11q12.3	15.06	14.61	0.53	0.66	0.44	0.001173	0.0228	Altered group
ARL5A	2q23.3	9.19	9.48	0.34	0.41	-0.29	0.001175	0.0228	Unaltered group
FMO4	1q24.3	6.19	6.54	0.41	0.6	-0.35	0.001175	0.0228	Unaltered group
ZNF493	19p12	6.45	6.97	0.61	0.75	-0.51	0.001179	0.0229	Unaltered group
IL17RC	3p25.3	9.65	9.24	0.5	0.53	0.41	0.00118	0.0229	Altered group
NPC1L1	7p13	7.24	9.2	2.41	1.63	-1.96	0.001183	0.0229	Unaltered group
RBM11	21q11.2	3.08	3.87	0.94	1.25	-0.8	0.001184	0.0229	Unaltered group
ACTN4	19q13.2	14.38	13.91	0.58	0.52	0.48	0.001187	0.0229	Altered group
PABPC1	8q22.3	14.89	14.43	0.57	0.46	0.47	0.001188	0.0229	Altered group
ACADM	1p31.1	8.94	9.41	0.56	0.57	-0.46	0.001189	0.0229	Unaltered group
C15ORF48	15q21.1	10.87	9.97	1.09	1.23	0.91	0.001191	0.0229	Altered group
CTNNB1	3p22.1	13.48	13.23	0.29	0.37	0.25	0.001193	0.0229	Altered group
GSTM5	1p13.3	6.46	7.2	0.88	1.07	-0.74	0.001194	0.0229	Unaltered group
NAT1	8p22	6.22	6.79	0.7	0.63	-0.57	0.001194	0.0229	Unaltered group
RABEP1	17p13.2	9.67	10.01	0.4	0.51	-0.34	0.001195	0.0229	Unaltered group
CRTAM	11q24.1	3.83	4.44	0.66	1.28	-0.61	0.001196	0.0229	Unaltered group
OPLAH	8q24.3	9.1	8.55	0.64	0.89	0.54	0.001196	0.0229	Altered group
NMBR	6q24.1	0.22	0.47	0.28	0.49	-0.25	0.001202	0.023	Unaltered group
TMEM191A	22q11.21	5.39	4.7	0.82	1.07	0.69	0.001203	0.023	Altered group
EPYC	12q21.33	6.4	4.71	1.93	3.09	1.69	0.001204	0.023	Altered group
CDH5	16q21	9.29	9.81	0.6	0.85	-0.52	0.001204	0.023	Unaltered group
CES1	16q12.2	8.38	9.61	1.47	1.77	-1.24	0.001206	0.023	Unaltered group
CACNG1	17q24.2	1.48	0.73	0.91	0.9	0.75	0.001207	0.023	Altered group
RAB8B	15q22.2	9.4	9.82	0.5	0.58	-0.42	0.001207	0.023	Unaltered group
ATP4B	13q34	0.1	0.34	0.26	0.54	-0.24	0.001208	0.023	Unaltered group
NRXN3	14q24.3-q31.1	5.05	5.9	1.01	1.26	-0.85	0.001209	0.023	Unaltered group
C9ORF72	9p21.2	7.75	8.18	0.52	0.58	-0.43	0.001213	0.023	Unaltered group
ATP7B	13q14.3	7.21	8.21	1.22	1.16	-1	0.001214	0.023	Unaltered group
FANCE	6p21.31	7.13	6.71	0.51	0.51	0.42	0.001218	0.0231	Altered group
GPX4	19p13.3	11.88	11.44	0.53	0.62	0.44	0.001222	0.0231	Altered group
CCDC120	Xp11.23	9.27	8.89	0.46	0.59	0.39	0.001223	0.0231	Altered group
MICAL1	6q21	9.68	10.05	0.43	0.66	-0.37	0.001223	0.0231	Unaltered group
TTC9C	11q12.3	8.44	8.22	0.26	0.32	0.22	0.001228	0.0232	Altered group
ACTG1	17q25.3	16.4	16.1	0.36	0.43	0.3	0.001229	0.0232	Altered group
LRRC8E	19p13.2	8.64	8.01	0.77	0.74	0.63	0.001232	0.0232	Altered group
RGS18	1q31.2	4.35	5.25	1.07	1.44	-0.9	0.001234	0.0232	Unaltered group
S100A11	1q21.3	14.33	13.79	0.64	0.76	0.54	0.001245	0.0234	Altered group
AKR1C4	10p15.1	2.16	3.7	1.87	1.97	-1.54	0.001247	0.0234	Unaltered group
SMAP1	6q13	9.59	9.82	0.28	0.33	-0.24	0.001253	0.0235	Unaltered group
AMOTL2	3q22.2	10.59	10.18	0.48	0.66	0.41	0.001254	0.0235	Altered group
NELL1	11p15.1	0.2	0.64	0.39	1.21	-0.43	0.001256	0.0235	Unaltered group
SCML1	Xp22.13	7.2	7.7	0.61	0.61	-0.5	0.001256	0.0235	Unaltered group
CXCR6	3p21.31	5.53	6.33	0.93	1.4	-0.8	0.001257	0.0235	Unaltered group
INTS9	8p21.1	8.18	8.51	0.41	0.34	-0.33	0.001258	0.0235	Unaltered group
LRRC36	16q22.1	4.06	5.32	1.55	1.13	-1.25	0.001258	0.0235	Unaltered group
CHMP4C	8q21.13	9.44	9.04	0.45	0.77	0.4	0.001263	0.0235	Altered group
APLP2	11q24.3	14.2	13.89	0.38	0.51	0.32	0.001266	0.0236	Altered group
PGM5	9q21.11	6.53	7.43	1.06	1.49	-0.9	0.001279	0.0238	Unaltered group
CSF3	17q21.1	1.3	2.51	1.39	2.17	-1.21	0.001283	0.0238	Unaltered group
LPL	8p21.3	7.31	8.32	1.23	1.27	-1.01	0.001284	0.0238	Unaltered group
GATA3-AS1	10p14	2.64	1.67	1.19	1.1	0.97	0.001287	0.0239	Altered group
CEP162	6q14.2-q14.3	7.07	7.38	0.37	0.51	-0.31	0.001289	0.0239	Unaltered group
FAM78A	9q34.13	7.02	7.65	0.74	1.09	-0.63	0.00129	0.0239	Unaltered group
NEK2	1q32.3	7.82	7.22	0.7	1.11	0.61	0.001291	0.0239	Altered group
KLF2	19p13.11	9.44	10.12	0.8	1.19	-0.68	0.001293	0.0239	Unaltered group
MED11	17p13.2	7.63	7.89	0.31	0.4	-0.26	0.001294	0.0239	Unaltered group
ZNF24	18q12.2	9.98	10.29	0.38	0.42	-0.31	0.001298	0.0239	Unaltered group
FAM225B	9q32	6.44	5.85	0.67	1.16	0.59	0.001298	0.0239	Altered group
ECHDC1	6q22.33	9.61	9.91	0.37	0.35	-0.3	0.001298	0.0239	Unaltered group
MAPKAPK3	3p21.2	10.28	9.82	0.58	0.44	0.47	0.001299	0.0239	Altered group
DYRK3	1q32.1	6.92	7.3	0.45	0.61	-0.38	0.0013	0.0239	Unaltered group
CYP39A1	6p12.3	4.69	5.55	1.01	1.33	-0.85	0.001302	0.0239	Unaltered group
SELL	1q24.2	7.42	8.27	0.97	1.6	-0.85	0.001302	0.0239	Unaltered group
PPM1D	17q23.3	7.49	7.88	0.48	0.52	-0.39	0.001304	0.0239	Unaltered group
RGS9BP	19q13.11	2.06	1.25	1	0.83	0.81	0.001306	0.0239	Altered group
SLAMF1	1q23.3	4.46	5.25	0.9	1.54	-0.79	0.00131	0.0239	Unaltered group
IL18	11q23.1	9.97	9.54	0.51	0.71	0.43	0.00131	0.0239	Altered group
LYRM2	6q15	8.98	9.29	0.37	0.37	-0.31	0.001313	0.024	Unaltered group
LILRA1	19q13.42	2.13	2.89	0.87	1.44	-0.76	0.001315	0.024	Unaltered group
ZNF831	20q13.32	4.14	5.11	1.11	1.87	-0.97	0.001317	0.024	Unaltered group
ADAM8	10q26.3	11.2	10.37	1.01	1.08	0.83	0.001318	0.024	Altered group
UBTD1	10q24.1-q24.2	9.05	8.59	0.56	0.6	0.46	0.001323	0.024	Altered group
TMEM88	17p13.1	5.29	5.95	0.81	0.88	-0.67	0.001323	0.024	Unaltered group
IZUMO1R	11q21	0.16	0.43	0.27	0.65	-0.27	0.001331	0.0242	Unaltered group
ANXA2	15q22.2	15.29	14.86	0.52	0.67	0.43	0.001339	0.0243	Altered group
CMTM3	16q22.1	11.14	10.58	0.64	1	0.55	0.001344	0.0243	Altered group
N4BP1	16q12.1	10.45	10.28	0.2	0.29	0.17	0.001348	0.0244	Altered group
INPP4B	4q31.21	9.79	9.16	0.77	0.86	0.63	0.001351	0.0244	Altered group
TTLL11	9q33.2	5.31	5.69	0.45	0.57	-0.38	0.001352	0.0244	Unaltered group
MCM4	8q11.21	9.98	9.35	0.77	0.67	0.62	0.001352	0.0244	Altered group
CYTIP	2q24.1	7.74	8.33	0.67	1.16	-0.59	0.001354	0.0244	Unaltered group
PALMD	1p21.2	7.4	8.02	0.72	1.11	-0.62	0.001355	0.0244	Unaltered group
BMP1	8p21.3	10.93	10.52	0.47	0.77	0.41	0.001355	0.0244	Altered group
HSF5	17q22	0.81	1.49	0.8	1.13	-0.68	0.001357	0.0244	Unaltered group
CARD8	19q13.33	8.8	9.13	0.37	0.61	-0.32	0.001357	0.0244	Unaltered group
RASL11A	13q12.2	6.28	6.97	0.85	0.77	-0.69	0.001362	0.0244	Unaltered group
MIA3	1q41	10.54	10.85	0.38	0.48	-0.32	0.001367	0.0245	Unaltered group
FAM177B	1q41	4.15	5.86	2.12	2.01	-1.71	0.001373	0.0246	Unaltered group
SYNM	15q26.3	7.71	8.48	0.85	1.66	-0.77	0.001378	0.0246	Unaltered group
HIPK2	7q34	9.95	10.5	0.67	0.77	-0.55	0.001378	0.0246	Unaltered group
CYB5R4	6q14.2	7.97	8.29	0.38	0.46	-0.32	0.001381	0.0246	Unaltered group
ZNRF2	7p14.3	8.63	8.93	0.37	0.39	-0.3	0.001384	0.0246	Unaltered group
YWHAG	7q11.23	12.28	12.05	0.27	0.38	0.23	0.001385	0.0246	Altered group
RND1	12q13.12	7.04	7.93	1.09	1.15	-0.89	0.001386	0.0246	Unaltered group
KCNA2	1p13.3	0.83	1.36	0.62	1.06	-0.54	0.001387	0.0246	Unaltered group
GBA3	4p15.2	2.66	4.15	1.84	1.76	-1.49	0.001387	0.0246	Unaltered group
GPC3	Xq26.2	7.18	7.99	0.98	1.2	-0.81	0.001389	0.0247	Unaltered group
TOM1	22q12.3	10.94	10.67	0.32	0.48	0.27	0.001391	0.0247	Altered group
PDX1	13q12.2	7.28	8.55	1.6	1.18	-1.27	0.001394	0.0247	Unaltered group
NRROS	3q29	6.11	6.69	0.69	1.05	-0.59	0.001398	0.0247	Unaltered group
CFAP20DC	3p14.2	5.62	4.48	1.42	1.08	1.13	0.001399	0.0247	Altered group
RET	10q11.21	4.54	5.28	0.86	1.35	-0.74	0.001401	0.0247	Unaltered group
PCIF1	20q13.12	10.3	10.1	0.25	0.25	0.2	0.001412	0.0249	Altered group
ASAP2	2p25.1	11.22	10.74	0.6	0.63	0.49	0.001421	0.025	Altered group
MTARC2	1q41	7.74	8.21	0.58	0.47	-0.46	0.001424	0.0251	Unaltered group
TSPAN7	Xp11.4	7.46	8.53	1.31	1.35	-1.06	0.001425	0.0251	Unaltered group
PTBP3	9q32	11.91	11.67	0.27	0.42	0.23	0.001428	0.0251	Altered group
CHMP7	8p21.3	9.81	10.15	0.42	0.39	-0.33	0.001431	0.0251	Unaltered group
PTPN7	1q32.1	7.03	7.66	0.73	1.24	-0.63	0.001432	0.0251	Unaltered group
ABCG2	4q22.1	5.41	6.22	1	1.02	-0.81	0.001437	0.0252	Unaltered group
EBF1	5q33.3	6.75	7.49	0.91	1.01	-0.74	0.001437	0.0252	Unaltered group
ICAM3	19p13.2	8.38	8.84	0.53	0.82	-0.45	0.001442	0.0252	Unaltered group
FAM13C	10q21.1	5.53	6.29	0.87	1.51	-0.76	0.001443	0.0252	Unaltered group
RTKN2	10q21.2	8.24	7.23	1.27	1.08	1.01	0.001457	0.0255	Altered group
GLIS2	16p13.3	10.82	10.37	0.51	0.96	0.46	0.001462	0.0255	Altered group
TNXB	6p21.33-p21.32	8.75	9.6	1.02	1.41	-0.85	0.001463	0.0255	Unaltered group
REXO2	11q23.2	10.31	9.9	0.52	0.38	0.41	0.001466	0.0255	Altered group
TMEM100	17q22	5.62	6.35	0.86	1.3	-0.73	0.001471	0.0256	Unaltered group
CACNB4	2q23.3	4.33	4.94	0.73	1.09	-0.62	0.001473	0.0256	Unaltered group
MFSD2B	2p23.3	6.68	5.88	0.97	1.07	0.79	0.001474	0.0256	Altered group
ELF4	Xq26.1	10.22	9.92	0.33	0.6	0.29	0.001474	0.0256	Altered group
CSN3	4q13.3	0.02	0.28	0.11	0.93	-0.26	0.001475	0.0256	Unaltered group
SOX13	1q32.1	10.23	9.79	0.55	0.53	0.44	0.001484	0.0257	Altered group
SH3GLB2	9q34.11	11.02	10.53	0.61	0.59	0.49	0.001484	0.0257	Altered group
JUP	17q21.2	13.87	13.38	0.6	0.78	0.49	0.001486	0.0257	Altered group
INPP5F	10q26.11	9.61	9.25	0.43	0.53	0.36	0.001491	0.0258	Altered group
PBLD	10q21.3	8.09	8.94	1.05	1.03	-0.84	0.001496	0.0258	Unaltered group
PF4	4q13.3	2.07	3.11	1.27	1.53	-1.04	0.001497	0.0258	Unaltered group
CALCRL	2q32.1	8.42	9.13	0.85	1.16	-0.7	0.001501	0.0259	Unaltered group
RHBDF1	16p13.3	10.46	10.03	0.52	0.62	0.42	0.001505	0.0259	Altered group
HIPK4	19q13.2	2.57	2.06	0.62	0.77	0.51	0.001506	0.0259	Altered group
LMO7	13q22.2	12.61	12.01	0.74	0.78	0.6	0.001508	0.0259	Altered group
SDCBP	8q12.1	11.96	12.28	0.4	0.4	-0.32	0.00151	0.0259	Unaltered group
CA8	8q12.1	5.22	6.31	1.36	1.24	-1.09	0.001511	0.0259	Unaltered group
KCTD19	16q22.1	1.22	1.95	0.9	1.06	-0.74	0.001514	0.0259	Unaltered group
RAB39B	Xq28	4.06	4.94	1.04	1.6	-0.88	0.001515	0.0259	Unaltered group
EIF4G1	3q27.1	13.22	12.94	0.35	0.3	0.28	0.00152	0.026	Altered group
PRPSAP2	17p11.2	8.35	8.68	0.41	0.41	-0.33	0.001521	0.026	Unaltered group
ATP6V1E2	2p21	5.06	5.46	0.49	0.61	-0.4	0.001523	0.026	Unaltered group
SLC14A2	18q12.3	0.45	1	0.67	0.88	-0.55	0.00154	0.0262	Unaltered group
RAB4A	1q42.13	9.51	9.74	0.28	0.37	-0.23	0.001542	0.0263	Unaltered group
BRIP1	17q23.2	5.67	4.98	0.84	1.07	0.69	0.001544	0.0263	Altered group
CD82	11p11.2	11.67	11.17	0.61	0.68	0.5	0.001544	0.0263	Altered group
PORCN	Xp11.23	8.54	7.94	0.76	0.51	0.6	0.001549	0.0263	Altered group
PARP10	8q24.3	11.07	10.63	0.53	0.68	0.44	0.001551	0.0263	Altered group
LRRC42	1p32.3	9.77	9.38	0.49	0.37	0.39	0.001553	0.0263	Altered group
BTG2	1q32.1	10.49	11.29	1	0.94	-0.8	0.001555	0.0263	Unaltered group
SRRM4	12q24.23	0.62	1.16	0.6	1.16	-0.54	0.001556	0.0263	Unaltered group
TENM1	Xq25	2.82	3.8	1.2	1.56	-0.99	0.001558	0.0263	Unaltered group
MELTF	3q29	10.52	9.38	1.44	1.23	1.14	0.00156	0.0263	Altered group
COLCA2	11q23.1	6.38	7.15	0.96	0.89	-0.77	0.001564	0.0264	Unaltered group
CD96	3q13.13-q13.2	6.15	6.82	0.75	1.5	-0.67	0.001565	0.0264	Unaltered group
SYNE1	6q25.2	9.66	10.21	0.65	1.01	-0.55	0.001567	0.0264	Unaltered group
ITGB6	2q24.2	12.65	11.85	0.98	1.24	0.8	0.001571	0.0264	Altered group
SMURF1	7q22.1	11.32	10.84	0.61	0.53	0.48	0.001575	0.0265	Altered group
SNX21	20q13.12	9.09	8.77	0.4	0.43	0.32	0.001576	0.0265	Altered group
CBLN2	18q22.3	0.84	1.68	1.01	1.42	-0.84	0.001578	0.0265	Unaltered group
ACOX1	17q25.1	10.48	10.76	0.34	0.44	-0.28	0.001578	0.0265	Unaltered group
FLNA	Xq28	14.88	14.38	0.57	1.03	0.5	0.001579	0.0265	Altered group
SULT1E1	4q13.3	4.02	5.59	1.91	2.47	-1.57	0.00158	0.0265	Unaltered group
THOC3	5q35.2	9.66	9.3	0.44	0.52	0.36	0.001583	0.0265	Altered group
SH2D3C	9q34.11	7.78	8.37	0.72	0.9	-0.59	0.001588	0.0265	Unaltered group
TEK	9p21.2	7.43	8.18	0.92	1.14	-0.75	0.001589	0.0265	Unaltered group
PMEPA1	20q13.31	13.74	13.06	0.84	0.89	0.67	0.00159	0.0265	Altered group
DVL3	3q27.1	11.22	10.98	0.29	0.32	0.24	0.001592	0.0265	Altered group
FBXO48	2p13.3	4.06	4.4	0.41	0.57	-0.34	0.001593	0.0265	Unaltered group
UCKL1	20q13.33	9.68	9.34	0.42	0.51	0.34	0.001594	0.0265	Altered group
ITPRID1	7p14.3	1.92	3.1	1.46	1.67	-1.19	0.001595	0.0265	Unaltered group
ICAM5	19p13.2	5.08	3.73	1.7	1.49	1.35	0.001595	0.0265	Altered group
NPNT	4q24	9.77	10.8	1.31	0.93	-1.03	0.001599	0.0265	Unaltered group
LCP1	13q14.13	10.57	11.24	0.79	1.26	-0.67	0.001601	0.0266	Unaltered group
COCH	14q12	4.97	5.98	1.26	1.28	-1.01	0.001611	0.0267	Unaltered group
IRAK1	Xq28	12.21	11.76	0.57	0.41	0.45	0.001613	0.0267	Altered group
ZFP82	19q13.12	5.27	5.79	0.6	1.03	-0.52	0.001613	0.0267	Unaltered group
DIPK2B	Xp11.3	7.98	8.53	0.67	0.83	-0.54	0.001615	0.0267	Unaltered group
MRAP2	6q14.2	6.39	7.48	1.39	1.14	-1.09	0.001616	0.0267	Unaltered group
GYS1	19q13.33	10.31	9.94	0.47	0.35	0.37	0.001619	0.0267	Altered group
AGRN	1p36.33	13.73	12.96	0.98	0.89	0.77	0.00162	0.0267	Altered group
HBM	16p13.3	0.03	0.17	0.13	0.43	-0.14	0.001621	0.0267	Unaltered group
STX12	1p35.3	10.1	10.37	0.33	0.39	-0.27	0.001625	0.0267	Unaltered group
LGI1	10q23.33	1.36	2.18	0.98	1.46	-0.82	0.001625	0.0267	Unaltered group
IL1RAP	3q28	9.67	9.1	0.69	0.91	0.57	0.001632	0.0268	Altered group
KCNH7	2q24.2	0.88	1.43	0.66	1	-0.55	0.001641	0.0269	Unaltered group
SLC4A4	4q13.3	9.12	11.21	2.66	1.99	-2.08	0.001647	0.027	Unaltered group
CEP68	2p14	8.88	9.15	0.32	0.5	-0.27	0.001656	0.0271	Unaltered group
CLEC3B	3p21.31	6.7	7.67	1.23	1.19	-0.98	0.001659	0.0272	Unaltered group
NRGN	11q24.2	6.03	6.6	0.71	0.76	-0.57	0.00166	0.0272	Unaltered group
EFNA5	5q21.3	9.7	9.04	0.81	1.03	0.66	0.001676	0.0274	Altered group
SH2D6	2p11.2	2.33	3.74	1.76	2.03	-1.42	0.001681	0.0275	Unaltered group
CALCR	7q21.3	1.21	1.74	0.62	1.02	-0.53	0.001686	0.0275	Unaltered group
RNF19B	1p35.1	10.36	10.01	0.44	0.48	0.35	0.001686	0.0275	Altered group
STK35	20p13	10.01	9.75	0.31	0.38	0.25	0.001686	0.0275	Altered group
SLC24A4	14q32.12	2.43	3.23	0.97	1.27	-0.79	0.001692	0.0276	Unaltered group
SPRR1B	1q21.3	7.49	5.15	2.94	2.92	2.34	0.001696	0.0276	Altered group
HABP2	10q25.3	6.79	9.01	2.84	2.17	-2.22	0.001697	0.0276	Unaltered group
CBLC	19q13.32	9.99	9.31	0.83	1.11	0.68	0.001698	0.0276	Altered group
SAYSD1	6p21.2	8.56	8.83	0.34	0.37	-0.27	0.0017	0.0276	Unaltered group
SCAF8	6q25.2	9.46	9.73	0.33	0.41	-0.27	0.001703	0.0276	Unaltered group
PDSS2	6q21	7.95	8.36	0.52	0.36	-0.4	0.001708	0.0276	Unaltered group
ARL4C	2q37.1	11.64	11.06	0.69	1.05	0.58	0.001708	0.0276	Altered group
PIP5KL1	9q34.11	4.54	3.61	1.18	1.08	0.93	0.001708	0.0276	Altered group
STIL	1p33	7.77	7.31	0.56	0.74	0.46	0.001712	0.0277	Altered group
ALDH2	12q24.12	11.34	12.19	1.1	0.63	-0.85	0.001723	0.0278	Unaltered group
AMD1	6q21	10.11	10.4	0.37	0.39	-0.3	0.00173	0.0279	Unaltered group
ZNF596	8p23.3	4.97	5.47	0.63	0.61	-0.5	0.001733	0.0279	Unaltered group
SHE	1q21.3	6.52	7.22	0.86	1.1	-0.7	0.001734	0.0279	Unaltered group
LYPD8	1q44	0.12	0.46	0.32	1	-0.34	0.001741	0.028	Unaltered group
RYR3	15q13.3-q14	2.74	3.28	0.61	1.22	-0.54	0.001741	0.028	Unaltered group
SP6	17q21.32	7.56	6.79	0.96	1.05	0.76	0.001749	0.0281	Altered group
TLR7	Xp22.2	5.54	6.28	0.87	1.49	-0.74	0.001749	0.0281	Unaltered group
LPCAT2	16q12.2	10.3	9.66	0.81	0.72	0.63	0.001758	0.0282	Altered group
FAM89B	11q13.1	10.37	10.11	0.31	0.48	0.26	0.001768	0.0283	Altered group
PRSS41	16p13.3	0.51	1.24	0.8	1.68	-0.72	0.001771	0.0283	Unaltered group
SCML2	Xp22.13	3.29	3.87	0.7	0.97	-0.57	0.001772	0.0283	Unaltered group
TDRP	8p23.3	6.83	7.32	0.6	0.88	-0.49	0.001772	0.0283	Unaltered group
GPR50	Xq28	0.02	0.15	0.08	0.47	-0.14	0.001775	0.0283	Unaltered group
FGFR4	5q35.2	8.49	9.94	1.88	1.17	-1.45	0.001787	0.0285	Unaltered group
LYPD3	19q13.31	8.92	7.25	2.15	1.44	1.67	0.001789	0.0285	Altered group
ELAPOR1	1p13.3	8.64	10.17	1.95	1.9	-1.54	0.001789	0.0285	Unaltered group
ESAM	11q24.2	9.28	9.78	0.64	0.62	-0.51	0.001792	0.0285	Unaltered group
CENPK	5q12.3	6.79	6.22	0.69	0.94	0.56	0.001795	0.0285	Altered group
AP2A1	19q13.33	11.43	11.21	0.26	0.36	0.21	0.001799	0.0285	Altered group
TRIM16	17p12	10.51	10.08	0.52	0.82	0.44	0.001799	0.0285	Altered group
CARD19	9q22.31	9.03	8.63	0.5	0.58	0.4	0.0018	0.0285	Altered group
MBNL1	3q25.1-q25.2	11.33	11.56	0.26	0.51	-0.23	0.001801	0.0285	Unaltered group
LHFPL3	7q22.2-q22.3	1.81	3.22	1.79	1.62	-1.4	0.001802	0.0285	Unaltered group
JAK2	9p24.1	8.3	8.76	0.57	0.72	-0.46	0.001807	0.0286	Unaltered group
TTTY4C	Yq11.23	0.03	0.17	0.13	0.42	-0.14	0.001809	0.0286	Unaltered group
OGN	9q22.31	6.71	8.07	1.69	2.08	-1.36	0.001816	0.0287	Unaltered group
TVP23A	16p13.13	4.16	4.82	0.83	0.88	-0.66	0.001819	0.0287	Unaltered group
MINDY3	10p13	8.26	8.52	0.33	0.33	-0.26	0.001823	0.0287	Unaltered group
COMT	22q11.21	11.44	11.09	0.43	0.45	0.34	0.001823	0.0287	Altered group
ULBP2	6q25.1	6.48	5.45	1.3	1.37	1.03	0.001831	0.0288	Altered group
PLVAP	19p13.11	11.37	11.83	0.56	0.7	-0.45	0.001841	0.0289	Unaltered group
SH2D5	1p36.12	3.21	2.38	1.04	1.23	0.83	0.001842	0.0289	Altered group
C5ORF46	5q32	6.24	5.49	0.85	1.69	0.75	0.001842	0.0289	Altered group
PLCB4	20p12.3-p12.2	7.38	8.41	1.32	1.03	-1.03	0.001847	0.029	Unaltered group
SASH1	6q24.3-q25.1	8.73	9.19	0.55	0.8	-0.45	0.001848	0.029	Unaltered group
TLE3	15q23	10.46	10.18	0.34	0.44	0.27	0.001853	0.029	Altered group
ADGRB3	6q12-q13	3.06	3.8	0.88	1.5	-0.75	0.001857	0.0291	Unaltered group
BRINP2	1q25.2	1.05	1.78	0.89	1.17	-0.72	0.001857	0.0291	Unaltered group
L3MBTL4	18p11.31	5.21	6.21	1.28	1.24	-1.01	0.001864	0.0291	Unaltered group
KDR	4q12	8.51	9.11	0.75	0.94	-0.6	0.001868	0.0292	Unaltered group
RGS8	1q25.3	0.07	0.24	0.18	0.43	-0.17	0.001874	0.0292	Unaltered group
RERGL	12p12.3	2.49	3.58	1.36	1.74	-1.1	0.001874	0.0292	Unaltered group
ARHGAP39	8q24.3	8.32	7.7	0.79	0.68	0.62	0.001876	0.0292	Altered group
CXORF49B	Xq13.1	4.02	2.23	2.3	2.01	1.79	0.001883	0.0293	Altered group
DMBT1	10q26.13	8.88	11.28	3.09	2.62	-2.4	0.001884	0.0293	Unaltered group
PID1	2q36.3	7.15	7.91	0.97	0.94	-0.76	0.001886	0.0293	Unaltered group
ARHGAP17	16p12.1	10.05	10.21	0.2	0.29	-0.16	0.001892	0.0294	Unaltered group
RHOJ	14q23.2	7.26	7.74	0.56	0.95	-0.47	0.001895	0.0294	Unaltered group
GAN	16q23.2	6.57	5.96	0.78	0.77	0.61	0.001895	0.0294	Altered group
PPP1R32	11q12.2	4.7	4.28	0.5	0.83	0.42	0.0019	0.0294	Altered group
ZNF43	19p12	6.64	7.21	0.69	1.03	-0.57	0.001903	0.0294	Unaltered group
BAIAP3	16p13.3	9.19	8.36	1.03	1.35	0.83	0.001904	0.0294	Altered group
RASA4CP	7p13	7.02	7.43	0.48	0.83	-0.41	0.001907	0.0295	Unaltered group
KCTD16	5q31.3	3.56	4.28	0.87	1.32	-0.72	0.001908	0.0295	Unaltered group
SUN1	7p22.3	11.82	11.44	0.49	0.48	0.38	0.001911	0.0295	Altered group
AVIL	12q14.1	5.91	6.68	0.94	1.35	-0.77	0.001915	0.0295	Unaltered group
CLDN7	17p13.1	11.93	11.42	0.63	0.86	0.51	0.001921	0.0295	Altered group
GIT2	12q24.11	9.8	10.08	0.34	0.49	-0.28	0.001922	0.0295	Unaltered group
PIAS2	18q21.1	6.74	7	0.3	0.59	-0.26	0.001923	0.0295	Unaltered group
RASIP1	19q13.33	7.43	7.96	0.66	0.85	-0.53	0.001923	0.0295	Unaltered group
HES4	1p36.33	7.51	6.58	1.17	1.32	0.93	0.001924	0.0295	Altered group
PLK1	16p12.2	8.91	8.38	0.65	0.95	0.53	0.001927	0.0295	Altered group
MECR	1p35.3	8.73	8.38	0.45	0.39	0.35	0.001927	0.0295	Altered group
AKAP6	14q12	5.28	5.92	0.76	1.22	-0.63	0.001929	0.0296	Unaltered group
TEX101	19q13.31	0.08	0.32	0.2	0.81	-0.25	0.001933	0.0296	Unaltered group
NLGN1	3q26.31	3.3	4.27	1.21	1.54	-0.97	0.001933	0.0296	Unaltered group
PPFIBP2	11p15.4	8.65	9.26	0.8	0.62	-0.61	0.001935	0.0296	Unaltered group
COL26A1	7q22.1	2.89	3.78	1.14	1.19	-0.89	0.001938	0.0296	Unaltered group
CENPF	1q41	9.77	9.19	0.72	0.92	0.58	0.001941	0.0296	Altered group
LINC00092	9q22.32	2.93	3.8	1.11	1.06	-0.87	0.001943	0.0296	Unaltered group
TTTY2	Yp11.2	0.42	1.07	0.76	1.37	-0.65	0.001945	0.0296	Unaltered group
USP43	17p13.1	7.82	7.25	0.74	0.67	0.57	0.001946	0.0296	Altered group
RAB29	1q32.1	9.27	9.56	0.36	0.45	-0.29	0.001949	0.0296	Unaltered group
PIRT	17p12	1.68	2.66	1.19	1.78	-0.98	0.001952	0.0296	Unaltered group
WNT9B	17q21.32	1.19	1.98	1	1.12	-0.79	0.001953	0.0296	Unaltered group
VWC2	7p12.2	0.37	0.76	0.43	0.94	-0.39	0.001954	0.0296	Unaltered group
SCYL1	11q13.1	11.09	10.93	0.2	0.27	0.16	0.001961	0.0297	Altered group
MAGEH1	Xp11.21	8.44	8.9	0.58	0.75	-0.47	0.001961	0.0297	Unaltered group
ARSL	Xp22.33	7.93	8.98	1.35	1.33	-1.05	0.001961	0.0297	Unaltered group
PECAM1	17q23.3	10.08	10.58	0.64	0.71	-0.51	0.001962	0.0297	Unaltered group
ARHGEF15	17p13.1	7.28	7.94	0.82	0.97	-0.65	0.001966	0.0297	Unaltered group
TENT5C	1p12	8.56	9.28	0.91	1.15	-0.73	0.001968	0.0297	Unaltered group
CD34	1q32.2	9.73	10.26	0.67	0.8	-0.53	0.001969	0.0297	Unaltered group
CLCN5	Xp11.23	7.91	8.42	0.66	0.62	-0.52	0.001971	0.0297	Unaltered group
TRAF1	9q33.2	8.06	8.53	0.57	0.82	-0.47	0.001974	0.0297	Unaltered group
SLC1A2	11p13	3.87	5.22	1.71	1.91	-1.35	0.001982	0.0298	Unaltered group
SPRR3	1q21.3	7.85	5.66	2.78	3.05	2.19	0.001989	0.0299	Altered group
SMPD2	6q21	7.83	8.12	0.34	0.58	-0.29	0.001996	0.03	Unaltered group
PLA2G2A	1p36.13	5.72	7.78	2.58	3.2	-2.06	0.001996	0.03	Unaltered group
ITGAL	16p11.2	7.71	8.45	0.88	1.48	-0.74	0.001997	0.03	Unaltered group
ZNF429	19p12	5.79	6.29	0.61	0.88	-0.5	0.002001	0.03	Unaltered group
LINC02418	12q24.33	0.22	0.61	0.35	1.17	-0.39	0.002006	0.0301	Unaltered group
FOXD1	5q13.2	6.47	5.18	1.65	1.75	1.29	0.002012	0.0301	Altered group
TRIM58	1q44	2.64	3.43	1.01	1.14	-0.79	0.002018	0.0302	Unaltered group
ZNF251	8q24.3	8.74	8.32	0.54	0.44	0.41	0.002019	0.0302	Altered group
LRRC70	5q12.1	4.98	5.47	0.58	0.98	-0.49	0.00202	0.0302	Unaltered group
CD3G	11q23.3	3.91	4.6	0.78	1.61	-0.69	0.002022	0.0302	Unaltered group
FHIT	3p14.2	5.5	6.27	0.97	1.19	-0.77	0.002027	0.0302	Unaltered group
WNT1	12q13.12	1.14	1.75	0.77	0.89	-0.61	0.002031	0.0303	Unaltered group
PRSS53	16p11.2	6.06	5.57	0.62	0.75	0.49	0.002032	0.0303	Altered group
STAR	8p11.23	2.51	3.12	0.75	1.04	-0.61	0.002039	0.0303	Unaltered group
CYTOR	2p11.2	9.03	8.44	0.74	0.86	0.59	0.002041	0.0304	Altered group
NPR1	1q21.3	7.04	7.75	0.89	1.08	-0.7	0.002043	0.0304	Unaltered group
PYGM	11q13.1	3.99	4.68	0.84	1.27	-0.69	0.002045	0.0304	Unaltered group
TMOD3	15q21.2	11.28	10.87	0.53	0.56	0.41	0.00205	0.0304	Altered group
SNRK	3p22.1	9.8	10.1	0.37	0.53	-0.3	0.002052	0.0304	Unaltered group
IER5L	9q34.11	9.88	9.09	0.99	1.16	0.78	0.002056	0.0305	Altered group
LRRC19	9p21.2	3.39	5.08	2.19	2	-1.69	0.002059	0.0305	Unaltered group
DPP10	2q14.1	1.76	3.09	1.68	2.1	-1.33	0.002059	0.0305	Unaltered group
SEPTIN9	17q25.3	13.23	12.91	0.4	0.49	0.32	0.002062	0.0305	Altered group
CLEC1A	12p13.2	5.35	6.07	0.91	1.02	-0.71	0.002063	0.0305	Unaltered group
PODNL1	19p13.12	8.38	7.72	0.81	1.22	0.66	0.002063	0.0305	Altered group
RCBTB2	13q14.2	8.15	8.57	0.55	0.62	-0.43	0.002066	0.0305	Unaltered group
CD2	1p13.1	7.09	7.82	0.9	1.39	-0.74	0.002072	0.0305	Unaltered group
PGK1	Xq21.1	13.42	13	0.54	0.56	0.42	0.002072	0.0305	Altered group
MTMR10	15q13.3	9.21	9.58	0.48	0.4	-0.37	0.002076	0.0305	Unaltered group
OR2L13	1q44	0.22	0.52	0.35	0.73	-0.31	0.002078	0.0306	Unaltered group
RSPO2	8q23.1	1.79	2.79	1.21	1.87	-0.99	0.002082	0.0306	Unaltered group
POU2F2	19q13.2	5.68	6.25	0.66	1.3	-0.58	0.002084	0.0306	Unaltered group
TRAT1	3q13.13	3.13	4.07	1.14	1.76	-0.93	0.002087	0.0306	Unaltered group
ITPR1	3p26.1	8.48	8.99	0.6	1.05	-0.51	0.002093	0.0307	Unaltered group
FAM117B	2q33.2	8.38	8.73	0.45	0.46	-0.35	0.002094	0.0307	Unaltered group
CD9	12p13.31	12.62	12.17	0.57	0.68	0.45	0.002095	0.0307	Altered group
PAK6	15q15.1	8.04	7.5	0.68	0.86	0.54	0.002096	0.0307	Altered group
TPK1	7q35	6.51	7.09	0.75	0.64	-0.58	0.002102	0.0307	Unaltered group
CRYBG2	1p36.11	8.6	7.73	1.08	1.51	0.87	0.002104	0.0307	Altered group
BEND4	4p13	1.77	2.73	1.17	1.81	-0.96	0.002106	0.0307	Unaltered group
SLCO2A1	3q22.1-q22.2	9.76	10.51	0.96	1.06	-0.75	0.002109	0.0308	Unaltered group
LINC01140	1p22.3	5.96	6.57	0.74	1.17	-0.61	0.002112	0.0308	Unaltered group
RIPOR2	6p22.3	6.16	6.9	0.85	1.66	-0.73	0.002118	0.0308	Unaltered group
IMPG2	3q12.3	1.4	1.88	0.59	0.89	-0.48	0.002122	0.0309	Unaltered group
MOB3B	9p21.2	8.57	9.1	0.68	0.61	-0.53	0.002129	0.031	Unaltered group
ERG	21q22.2	7.87	8.47	0.74	1.03	-0.6	0.00214	0.0311	Unaltered group
EBI3	19p13.3	4.69	5.42	0.88	1.38	-0.72	0.002153	0.0312	Unaltered group
NT5C2	10q24.32-q24.33	11.13	10.8	0.44	0.34	0.33	0.002156	0.0313	Altered group
CDC25C	5q31.2	5.99	5.38	0.75	1.13	0.61	0.002161	0.0313	Altered group
GRB10	7p12.1	9.97	10.45	0.6	0.77	-0.47	0.002163	0.0313	Unaltered group
CACNB3	12q13.12	9.71	9.2	0.65	0.73	0.51	0.002169	0.0314	Altered group
RNF123	3p21.31	9.71	9.47	0.32	0.27	0.24	0.002178	0.0315	Altered group
CTNNBIP1	1p36.22	10.24	9.71	0.69	0.5	0.53	0.002179	0.0315	Altered group
FAM162B	6q22.1	3.68	4.25	0.71	1.04	-0.57	0.002181	0.0315	Unaltered group
CD48	1q23.3	7.16	7.97	0.99	1.57	-0.81	0.002188	0.0316	Unaltered group
TPTE2P1	13q12.13	2.42	2.96	0.69	0.75	-0.54	0.002191	0.0316	Unaltered group
PYHIN1	1q23.1	3.71	4.59	1.06	1.74	-0.87	0.002196	0.0316	Unaltered group
MMRN1	4q22.1	6.64	7.69	1.31	1.76	-1.05	0.002197	0.0316	Unaltered group
AGPAT5	8p23.1	8.9	9.25	0.44	0.52	-0.34	0.002197	0.0316	Unaltered group
ARHGAP15	2q22.2-q22.3	5.85	6.58	0.89	1.37	-0.72	0.002198	0.0316	Unaltered group
SLCO4A1	20q13.33	9.46	8.61	1.08	1.32	0.85	0.002201	0.0316	Altered group
EXOC6	10q23.33	8.38	8.86	0.64	0.54	-0.49	0.002202	0.0316	Unaltered group
PRKCB	16p12.2-p12.1	6.57	7.36	0.94	1.77	-0.8	0.002209	0.0317	Unaltered group
ZNF804A	2q32.1	2.53	3.14	0.75	1.09	-0.61	0.002211	0.0317	Unaltered group
APAF1	12q23.1	8.76	9.15	0.5	0.5	-0.38	0.002215	0.0317	Unaltered group
CCND1	11q13.3	12.64	12.12	0.67	0.75	0.52	0.002221	0.0318	Altered group
YAE1	7p14.1	7.09	7.36	0.34	0.47	-0.27	0.002221	0.0318	Unaltered group
PXN	12q24.23	12.26	11.91	0.46	0.41	0.35	0.002223	0.0318	Altered group
JPH2	20q13.12	7.17	6.52	0.75	1.47	0.65	0.002224	0.0318	Altered group
PKDCC	2p21	9.5	10.37	1.15	0.78	-0.87	0.002227	0.0318	Unaltered group
PPDPF	20q13.33	12.84	12.29	0.7	0.89	0.55	0.002233	0.0318	Altered group
UNC13C	15q21.3	0.71	1.62	1.16	1.44	-0.91	0.002235	0.0318	Unaltered group
CCL14	17q12	6.02	7.55	2.01	1.73	-1.53	0.002256	0.0321	Unaltered group
ZNF527	19q13.12	6.18	6.44	0.32	0.44	-0.26	0.002267	0.0323	Unaltered group
XAGE1B	Xp11.22	0.21	0.57	0.36	1.06	-0.37	0.002276	0.0324	Unaltered group
SET	9q34.11	12.53	12.3	0.3	0.3	0.23	0.00228	0.0324	Altered group
AREG	4q13.3	9.33	8.4	1.19	1.41	0.93	0.002284	0.0324	Altered group
TXNDC11	16p13.13	10.32	10.54	0.28	0.32	-0.22	0.002286	0.0324	Unaltered group
HMX2	10q26.13	0.77	1.65	1.11	1.5	-0.88	0.002288	0.0324	Unaltered group
GPR107	9q34.11	11.48	11.22	0.32	0.41	0.25	0.002294	0.0325	Altered group
TMEM251	14q32.12	7.99	8.26	0.36	0.34	-0.28	0.002303	0.0326	Unaltered group
SLC5A3	21q22.11	9.44	8.9	0.69	0.77	0.54	0.002306	0.0326	Altered group
TRAPPC8	18q12.1	9.2	9.53	0.42	0.55	-0.33	0.002309	0.0326	Unaltered group
HSD17B7	1q23.3	7.75	7.98	0.25	0.59	-0.23	0.002324	0.0328	Unaltered group
FAM86JP	3q21.2	5.78	5.34	0.56	0.69	0.44	0.002327	0.0328	Altered group
TSPAN11	12p11.21	7.09	7.83	0.94	1.26	-0.75	0.00235	0.0331	Unaltered group
ADGRG2	Xp22.13	5.16	6.29	1.46	1.58	-1.13	0.002355	0.0331	Unaltered group
C10ORF71	10q11.23	0.14	0.45	0.32	0.84	-0.31	0.002357	0.0332	Unaltered group
AP2M1	3q27.1	12.99	12.69	0.39	0.32	0.3	0.002365	0.0332	Altered group
TRMT9B	8p22	5.64	6.43	1.03	1.08	-0.79	0.002367	0.0333	Unaltered group
NCOA6	20q11.22	10.63	10.39	0.31	0.38	0.24	0.002369	0.0333	Altered group
HAO2	1p12	0.22	0.52	0.39	0.53	-0.31	0.002379	0.0334	Unaltered group
ITGA2	5q11.2	11.78	11.21	0.72	0.99	0.57	0.00238	0.0334	Altered group
PHLDA1	12q21.2	12.13	11.53	0.79	0.7	0.6	0.002387	0.0334	Altered group
ETFBKMT	12p11.21	5.22	5.52	0.36	0.54	-0.29	0.002388	0.0334	Unaltered group
SDC1	2p24.1	13.4	12.87	0.67	0.89	0.53	0.002392	0.0335	Altered group
DIP2C-AS1	10p15.3	5.49	6.46	1.28	1.01	-0.96	0.002394	0.0335	Unaltered group
ANGPT1	8q23.1	5.68	6.39	0.9	1.21	-0.71	0.002396	0.0335	Unaltered group
RHOF	12q24.31	10.31	9.68	0.81	1.04	0.63	0.002399	0.0335	Altered group
DERL2	17p13.2	8.94	9.18	0.3	0.43	-0.24	0.002401	0.0335	Unaltered group
RAB30	11q14.1	5.01	5.54	0.67	0.95	-0.53	0.002407	0.0336	Unaltered group
ISCU	12q23.3	10.23	10.49	0.34	0.39	-0.26	0.002411	0.0336	Unaltered group
SNCA	4q22.1	5.73	6.46	0.93	1.16	-0.73	0.002418	0.0336	Unaltered group
THUMPD3	3p25.3	9.6	9.4	0.26	0.28	0.2	0.002418	0.0336	Altered group
PLK5	19p13.3	0.44	0.77	0.39	0.78	-0.34	0.00242	0.0336	Unaltered group
CCM2L	20q11.21	5.45	6.18	0.96	0.88	-0.73	0.002427	0.0337	Unaltered group
FBXW9	19p13.13	8.09	7.7	0.5	0.59	0.38	0.002439	0.0338	Altered group
LRRN1	3p26.2	9.22	8.29	1.21	1.37	0.93	0.002443	0.0339	Altered group
LINC01555	1p22.3	0.19	0.49	0.34	0.73	-0.3	0.002449	0.0339	Unaltered group
ACY1	3p21.2	10.15	9.72	0.54	0.77	0.43	0.002453	0.034	Altered group
MAN1B1	9q34.3	11.24	10.97	0.35	0.4	0.27	0.002456	0.034	Altered group
BTLA	3q13.2	3.23	4.19	1.2	1.87	-0.97	0.002458	0.034	Unaltered group
ZMYND8	20q13.12	10.32	10.01	0.41	0.47	0.32	0.002459	0.034	Altered group
PDE8A	15q25.3	9.2	9.6	0.52	0.54	-0.4	0.002465	0.034	Unaltered group
CCNB1	5q13.2	9.27	8.69	0.75	0.82	0.57	0.002468	0.034	Altered group
MED15	22q11.21	11.7	11.3	0.54	0.45	0.4	0.002478	0.0341	Altered group
PKD1L2	16q23.2	4.87	3.29	2.13	1.36	1.58	0.002488	0.0342	Altered group
CD3E	11q23.3	7.37	8.13	0.95	1.46	-0.76	0.002496	0.0343	Unaltered group
ABCA5	17q24.3	8	8.59	0.78	0.76	-0.59	0.002497	0.0343	Unaltered group
TP73	1p36.32	5.25	4.33	1.22	1.12	0.92	0.002498	0.0343	Altered group
MGAT4B	5q35.3	12.12	11.81	0.39	0.58	0.31	0.002508	0.0344	Altered group
ANGPTL4	19p13.2	10.89	9.56	1.77	1.61	1.33	0.002509	0.0344	Altered group
C7ORF61	7q22.1	3.51	2.8	0.92	0.97	0.7	0.002509	0.0344	Altered group
DPP9	19p13.3	10.92	10.61	0.41	0.37	0.31	0.002517	0.0345	Altered group
GOSR2	17q21.32	9.83	10.05	0.29	0.26	-0.22	0.002519	0.0345	Unaltered group
GLYATL1	11q12.1	1.66	2.48	1.05	1.26	-0.81	0.002522	0.0345	Unaltered group
CCL15	17q12	4.12	6.15	2.73	1.92	-2.03	0.002527	0.0345	Unaltered group
CLDN18	3q22.3	8.69	11.54	3.79	3.25	-2.84	0.002529	0.0345	Unaltered group
P2RY13	3q25.1	5.08	5.96	1.13	1.46	-0.88	0.00253	0.0345	Unaltered group
RHBDD2	7q11.23	11.59	11.27	0.42	0.45	0.32	0.002533	0.0345	Altered group
LINC02249	15q13.2	0.24	0.62	0.47	0.77	-0.38	0.002533	0.0345	Unaltered group
GATM	15q21.1	9.97	11.44	1.96	1.6	-1.47	0.002538	0.0345	Unaltered group
TMEM220	17p13.1	6.31	6.97	0.87	0.82	-0.66	0.002541	0.0345	Unaltered group
MGAM	7q34	3.58	4.32	0.91	1.55	-0.75	0.002545	0.0346	Unaltered group
DNAH12	3p14.3	2.35	3.26	1.19	1.27	-0.91	0.002553	0.0347	Unaltered group
EFNA4	1q21.3	8.7	8.35	0.43	0.77	0.36	0.00256	0.0347	Altered group
LINC00242	6q27	3.45	3.99	0.71	0.75	-0.54	0.002561	0.0347	Unaltered group
TUFT1	1q21.3	10.32	9.85	0.6	0.78	0.47	0.002564	0.0347	Altered group
KCNA7	19q13.33	3.38	1.84	2.07	1.51	1.54	0.002569	0.0348	Altered group
CA14	1q21.2	3.39	4.18	0.98	1.54	-0.78	0.00257	0.0348	Unaltered group
SLC25A45	11q13.1	6.66	7.05	0.48	0.77	-0.39	0.002572	0.0348	Unaltered group
MIR155HG	21q21.3	4.07	4.57	0.61	1.03	-0.5	0.002579	0.0348	Unaltered group
ATP1A2	1q23.2	4.3	5.45	1.48	1.92	-1.15	0.002583	0.0349	Unaltered group
CPQ	8q22.1	9.23	9.67	0.57	0.68	-0.44	0.002587	0.0349	Unaltered group
HRC	19q13.33	3.62	4.24	0.81	0.84	-0.62	0.002589	0.0349	Unaltered group
TMEM131L	4q31.3	7.96	8.44	0.56	1.11	-0.48	0.00259	0.0349	Unaltered group
TMEM139	7q34	8.83	8.27	0.71	1.05	0.56	0.002593	0.0349	Altered group
CLTRN	Xp22.2	4.55	5.5	1.23	1.5	-0.95	0.002601	0.035	Unaltered group
SAMD10	20q13.33	8.13	7.59	0.7	0.84	0.54	0.002604	0.035	Altered group
ZFYVE19	15q15.1	9.51	9.1	0.54	0.5	0.41	0.002609	0.0351	Altered group
PGA5	11q12.2	0.5	1.29	0.83	2.18	-0.79	0.00261	0.0351	Unaltered group
CUEDC1	17q22	9.32	8.94	0.5	0.5	0.38	0.002617	0.0351	Altered group
PLP2	Xp11.23	11.82	11.43	0.51	0.65	0.39	0.002618	0.0351	Altered group
HCG4	6p22.1	6.84	6.27	0.73	1.05	0.58	0.002626	0.0352	Altered group
PLA2G6	22q13.1	7.64	8.13	0.63	0.87	-0.49	0.002637	0.0353	Unaltered group
SNAI2	8q11.21	9.54	8.77	0.98	1.32	0.77	0.002643	0.0353	Altered group
BUB1	2q13	8.16	7.61	0.71	0.94	0.55	0.002643	0.0353	Altered group
BRPF1	3p25.3	9.18	9.03	0.18	0.31	0.15	0.002648	0.0354	Altered group
CTTNBP2	7q31.31	5.63	6.52	1.17	1.35	-0.9	0.002652	0.0354	Unaltered group
MLYCD	16q23.3	7.89	8.2	0.41	0.46	-0.32	0.002653	0.0354	Unaltered group
IRAK1BP1	6q14.1	4.51	5.01	0.67	0.58	-0.5	0.002655	0.0354	Unaltered group
FANCA	16q24.3	8.2	7.65	0.71	0.92	0.55	0.002672	0.0356	Altered group
DOCK9	13q32.3	10.92	10.5	0.55	0.57	0.42	0.002687	0.0358	Altered group
DQX1	2p13.1	3.86	5.39	1.99	2.46	-1.53	0.00269	0.0358	Unaltered group
C2CD4B	15q22.2	5.61	6.91	1.75	1.48	-1.3	0.002696	0.0359	Unaltered group
UPK3B	7q11.23	7.17	5.12	2.75	2.23	2.04	0.002699	0.0359	Altered group
SLC35F2	11q22.3	9.64	9.14	0.62	1.01	0.5	0.002699	0.0359	Altered group
IDO2	8p11.21	1.36	2.05	0.9	1.18	-0.7	0.002709	0.036	Unaltered group
KCNH8	3p24.3	4.77	6.27	2.04	1.3	-1.5	0.002713	0.036	Unaltered group
GTDC1	2q22.3	8.51	8.25	0.32	0.51	0.26	0.002719	0.036	Altered group
PERM1	1p36.33	6.8	5.96	1.08	1.35	0.83	0.002724	0.0361	Altered group
RAMP2-AS1	17q21.2	3.23	3.93	0.92	1.07	-0.7	0.002726	0.0361	Unaltered group
NPAS2	2q11.2	10.42	10.09	0.41	0.63	0.33	0.00273	0.0361	Altered group
TRAK2	2q33.1	9.97	10.24	0.35	0.47	-0.27	0.002731	0.0361	Unaltered group
LYVE1	11p15.4	5.76	6.59	1.04	1.56	-0.83	0.002733	0.0361	Unaltered group
MOAP1	14q32.12	9.2	9.52	0.43	0.38	-0.32	0.002738	0.0361	Unaltered group
SENP2	3q27.2	9.42	9.14	0.37	0.31	0.28	0.002751	0.0363	Altered group
INMT	7p14.3	8.31	9.06	0.99	1	-0.74	0.002752	0.0363	Unaltered group
MARK4	19q13.32	9.87	9.55	0.44	0.36	0.33	0.002757	0.0363	Altered group
MYLIP	6p22.3	8.43	8.8	0.49	0.54	-0.37	0.002761	0.0363	Unaltered group
ATXN2L	16p11.2	11.52	11.33	0.24	0.38	0.19	0.002769	0.0364	Altered group
WDR86	7q36.1	5.62	4.86	0.99	1.34	0.77	0.00277	0.0364	Altered group
ITPR2	12p11.23	9.24	9.69	0.57	0.86	-0.45	0.00277	0.0364	Unaltered group
ANKRD29	18q11.2	5.32	6.13	1.07	1.18	-0.81	0.002773	0.0364	Unaltered group
PPP1R14B	11q13.1	11.08	10.56	0.69	0.7	0.52	0.002773	0.0364	Altered group
GRIK4	11q23.3	0.89	1.41	0.68	0.84	-0.52	0.002779	0.0364	Unaltered group
DVL1	1p36.33	11.28	10.67	0.82	0.76	0.61	0.002781	0.0364	Altered group
DOCK11	Xq24	8.03	8.64	0.79	1.02	-0.61	0.002781	0.0364	Unaltered group
WTAP	6q25.3	10.3	10.54	0.32	0.36	-0.24	0.002789	0.0365	Unaltered group
MPZ	1q23.3	4.5	5.25	0.99	1.14	-0.75	0.002792	0.0365	Unaltered group
METRNL	17q25.3	10.25	9.75	0.66	0.78	0.5	0.002795	0.0365	Altered group
CAST	5q15	12.8	12.38	0.56	0.44	0.41	0.002797	0.0365	Altered group
UBN1	16p13.3	10.66	10.37	0.39	0.35	0.29	0.0028	0.0365	Altered group
TTI2	8p12	7.57	7.89	0.43	0.31	-0.32	0.002803	0.0365	Unaltered group
SH3BGRL2	6q14.1	10.06	10.63	0.78	0.67	-0.58	0.002818	0.0367	Unaltered group
HIBCH	2q32.2	8.68	9.12	0.59	0.51	-0.44	0.002819	0.0367	Unaltered group
MAP2K6	17q24.3	6.1	6.85	1.01	0.78	-0.74	0.00282	0.0367	Unaltered group
ZMAT2	5q31.3	10.85	10.69	0.2	0.29	0.15	0.002824	0.0367	Altered group
PRSS22	16p13.3	10.1	9.38	0.96	1	0.72	0.002827	0.0367	Altered group
BICD2	9q22.31	9.93	9.64	0.36	0.6	0.29	0.002828	0.0367	Altered group
RPH3A	12q24.13	1.4	2.19	0.99	1.52	-0.78	0.002832	0.0368	Unaltered group
TDRD10	1q21.3	2.93	3.66	0.96	1.09	-0.73	0.002834	0.0368	Unaltered group
NELFB	9q34.3	11.03	10.79	0.31	0.38	0.24	0.002838	0.0368	Altered group
TBXAS1	7q34	8.49	9.35	1.17	0.81	-0.86	0.002843	0.0368	Unaltered group
ATF7IP2	16p13.2-p13.13	7.06	7.68	0.84	0.71	-0.62	0.002843	0.0368	Unaltered group
ARL4D	17q21.31	8.39	7.48	1.22	1.05	0.91	0.002848	0.0368	Altered group
NR5A2	1q32.1	7.52	8.63	1.47	1.6	-1.11	0.002853	0.0369	Unaltered group
TMEM156	4p14	4.25	5.01	0.99	1.33	-0.77	0.002856	0.0369	Unaltered group
PAQR7	1p36.11	9.39	9	0.53	0.48	0.39	0.002862	0.037	Altered group
CCNE1	19q12	7.11	6.57	0.72	0.84	0.54	0.002865	0.037	Altered group
CDC42SE1	1q21.3	11.69	11.44	0.32	0.4	0.25	0.002872	0.037	Altered group
CLSTN1	1p36.22	13.02	12.64	0.52	0.45	0.38	0.002874	0.037	Altered group
GYPC	2q14.3	8.78	9.25	0.6	0.95	-0.47	0.002875	0.037	Unaltered group
DNAJA3	16p13.3	10.19	9.98	0.27	0.29	0.2	0.002877	0.037	Altered group
MRGPRX2	11p15.1	0.02	0.14	0.1	0.42	-0.12	0.002881	0.037	Unaltered group
FNDC3A	13q14.2	10.47	10.86	0.51	0.56	-0.38	0.002883	0.037	Unaltered group
NARS1	18q21.31	10.93	11.16	0.29	0.39	-0.22	0.002884	0.037	Unaltered group
UBA6	4q13.2	10.21	9.81	0.55	0.45	0.4	0.002889	0.0371	Altered group
CKAP2L	2q14.1	6.71	6.06	0.86	0.99	0.65	0.002892	0.0371	Altered group
TNFRSF1B	1p36.22	10.08	10.51	0.56	0.73	-0.43	0.002896	0.0371	Unaltered group
TAFA1	3p14.1	1	1.48	0.61	0.94	-0.48	0.002899	0.0371	Unaltered group
S100A1	1q21.3	5.04	5.77	0.92	1.44	-0.73	0.002901	0.0371	Unaltered group
TMEM82	1p36.21	1.53	2.59	1.39	1.77	-1.06	0.002906	0.0372	Unaltered group
TXNDC16	14q22.1	7.26	7.69	0.58	0.6	-0.43	0.002908	0.0372	Unaltered group
WFDC3	20q13.12	5.95	4.75	1.58	1.85	1.2	0.002913	0.0372	Altered group
ATP2A3	17p13.2	10.55	11.42	1.17	1	-0.87	0.002915	0.0372	Unaltered group
EPB41L3	18p11.31	8.56	9.12	0.71	1.06	-0.56	0.002919	0.0372	Unaltered group
TMX4	20p12.3	9.37	9.7	0.44	0.57	-0.34	0.002927	0.0373	Unaltered group
TNRC6C	17q25.3	8.3	8.71	0.54	0.58	-0.41	0.002929	0.0373	Unaltered group
AMZ2P1	17q24.1	7.03	7.34	0.42	0.49	-0.32	0.002934	0.0374	Unaltered group
CELA1	12q13.13	0.12	0.37	0.26	0.7	-0.25	0.002944	0.0374	Unaltered group
ADAMTS19	5q23.3	0.3	0.7	0.48	0.89	-0.39	0.002945	0.0374	Unaltered group
PDE6G	17q25.3	3.34	4.05	0.91	1.29	-0.71	0.002952	0.0375	Unaltered group
ADAM10	15q21.3	11.14	10.77	0.46	0.79	0.37	0.002954	0.0375	Altered group
ADAM19	5q33.3	10.38	9.69	0.89	1.27	0.69	0.002956	0.0375	Altered group
FBLN5	14q32.12	9.79	10.44	0.84	1.06	-0.64	0.002977	0.0377	Unaltered group
PABPC3	13q12.13	8.39	7.92	0.63	0.65	0.47	0.00298	0.0377	Altered group
PIP4K2A	10p12.2	9.56	9.86	0.38	0.6	-0.3	0.00298	0.0377	Unaltered group
GPBAR1	2q35	6.45	7.34	1.2	1.12	-0.89	0.002985	0.0377	Unaltered group
DANCR	4q12	8.55	8.97	0.55	0.65	-0.42	0.002985	0.0377	Unaltered group
PDCD2	6q27	8.98	9.23	0.33	0.35	-0.25	0.002986	0.0377	Unaltered group
NTF4	19q13.33	4.74	3.46	1.69	1.94	1.27	0.00299	0.0377	Altered group
KLHL33	14q11.2	1.09	1.74	0.87	0.93	-0.65	0.002991	0.0377	Unaltered group
RBP7	1p36.22	5.34	6.23	1.2	1.19	-0.89	0.002992	0.0377	Unaltered group
CEP55	10q23.33	8.58	7.93	0.86	0.97	0.65	0.002992	0.0377	Altered group
ECT2	3q26.31	9.84	9.38	0.6	0.84	0.47	0.002994	0.0377	Altered group
CLU	8p21.1	12.79	13.7	1.2	1.36	-0.91	0.002998	0.0377	Unaltered group
IQCK	16p12.3	8.15	8.43	0.38	0.45	-0.29	0.002998	0.0377	Unaltered group
LINC00469	17q25.1	0.21	0.57	0.28	1.27	-0.36	0.003	0.0377	Unaltered group
B4GALT2	1p34.1	10.54	10.2	0.46	0.47	0.34	0.003012	0.0378	Altered group
NAPRT	8q24.3	11.18	10.56	0.81	1.08	0.62	0.003016	0.0379	Altered group
ALS2CL	3p21.31	10.93	10.09	1.15	1.05	0.85	0.003025	0.0379	Altered group
PSIP1	9p22.3	9.39	9.69	0.37	0.6	-0.29	0.003026	0.0379	Unaltered group
ANKRD28	3p25.1	10.14	9.9	0.31	0.4	0.23	0.003031	0.0379	Altered group
DCBLD2	3q12.1	11.42	10.43	1.33	1.29	0.99	0.003032	0.0379	Altered group
ATP5F1A	18q21.1	12.35	12.62	0.35	0.41	-0.26	0.003035	0.0379	Unaltered group
PPP1R2C	Xp11.3	0.02	0.14	0.11	0.36	-0.11	0.003036	0.0379	Unaltered group
NTAQ1	8q24.13	8.09	7.69	0.56	0.41	0.41	0.003036	0.0379	Altered group
NET1	10p15.1	12.26	11.75	0.68	0.7	0.51	0.003036	0.0379	Altered group
GPR174	Xq21.1	2.27	3.03	0.95	1.62	-0.76	0.003039	0.0379	Unaltered group
ANXA4	2p13.3	12.9	13.67	1.06	0.87	-0.77	0.003041	0.038	Unaltered group
CER1	9p22.3	0.16	0.37	0.27	0.49	-0.22	0.003043	0.038	Unaltered group
C6ORF201	6p25.2	2.43	3.18	1.02	0.96	-0.75	0.00305	0.038	Unaltered group
FUT4	11q21	8.95	9.49	0.74	0.59	-0.54	0.003051	0.038	Unaltered group
AGAP3	7q36.1	11.16	10.8	0.48	0.5	0.36	0.003053	0.038	Altered group
XRCC1	19q13.31	9.99	9.69	0.41	0.32	0.3	0.003057	0.038	Altered group
TTC28	22q12.1	8.45	8.88	0.57	0.74	-0.44	0.003059	0.038	Unaltered group
SCAF1	19q13.3-q13.4	11.09	10.75	0.45	0.52	0.34	0.003064	0.0381	Altered group
FREM1	9p22.3	5.78	6.86	1.42	1.72	-1.08	0.003076	0.0382	Unaltered group
SLC39A5	12q13.3	5.09	7.39	3.15	2.43	-2.3	0.003079	0.0382	Unaltered group
ENPP6	4q35.1	2.76	3.46	0.91	1.25	-0.7	0.003087	0.0383	Unaltered group
PGC	6p21.1	5.69	8.89	4.33	4.15	-3.2	0.003092	0.0383	Unaltered group
ACADSB	10q26.13	8.09	8.57	0.65	0.58	-0.48	0.003094	0.0383	Unaltered group
ANKRD44	2q33.1	5.55	6.16	0.76	1.31	-0.61	0.003098	0.0384	Unaltered group
RAB12	18p11.22	9.82	9.53	0.38	0.45	0.29	0.003108	0.0384	Altered group
ATP1B1	1q24.2	12.84	13.42	0.78	0.8	-0.58	0.003114	0.0385	Unaltered group
SERAC1	6q25.3	7.69	8.12	0.56	0.73	-0.43	0.003121	0.0385	Unaltered group
ZNF542P	19q13.43	6.97	7.49	0.67	1.02	-0.53	0.003127	0.0385	Unaltered group
ATP8B4	15q21.2	5.64	6.2	0.71	1.07	-0.55	0.003128	0.0385	Unaltered group
NUBP1	16p13.13	8.52	8.79	0.38	0.29	-0.28	0.003128	0.0385	Unaltered group
FYN	6q21	9.47	9.87	0.53	0.66	-0.4	0.003129	0.0385	Unaltered group
GZMK	5q11.2	5.45	6.57	1.48	1.81	-1.12	0.00313	0.0385	Unaltered group
PRSS3P2	7q34 alternate reference locus	6.55	9.77	4.38	4.05	-3.22	0.00313	0.0385	Unaltered group
TSPAN33	7q32.1	7.4	8.16	1.02	1.03	-0.76	0.003151	0.0388	Unaltered group
LHFPL3-AS2	7q22.3	2.78	4.48	2.33	2	-1.7	0.003158	0.0388	Unaltered group
ACADL	2q34	3.39	4.71	1.79	1.77	-1.32	0.003158	0.0388	Unaltered group
SRPX2	Xq22.1	9.74	9.12	0.81	1.07	0.62	0.003162	0.0388	Altered group
PLXNA3	Xq28	10.53	10.03	0.69	0.63	0.5	0.00317	0.0389	Altered group
RGS20	8q11.23	3.77	2.49	1.75	1.44	1.28	0.003171	0.0389	Altered group
RAD54L	1p34.1	6.8	6.13	0.9	0.99	0.67	0.003182	0.039	Altered group
RBMS2	12q13.3	10.59	10.27	0.43	0.48	0.32	0.003183	0.039	Altered group
PALD1	10q22.1	7.93	8.49	0.75	0.91	-0.56	0.003189	0.039	Unaltered group
PNLDC1	6q25.3	1.48	2.54	1.39	1.86	-1.06	0.003195	0.0391	Unaltered group
TMEM263	12q23.3	9.92	10.23	0.41	0.46	-0.31	0.0032	0.0391	Unaltered group
PIK3CG	7q22.3	6.01	6.66	0.79	1.47	-0.64	0.003204	0.0391	Unaltered group
RASAL3	19p13.12	7.14	7.71	0.72	1.18	-0.57	0.003212	0.0392	Unaltered group
SAPCD2	9q34.3	8.51	7.92	0.76	1.11	0.59	0.003215	0.0392	Altered group
MARCHF3	5q23.2	7.36	8.12	1.05	0.68	-0.76	0.003216	0.0392	Unaltered group
SPINT2	19q13.2	14.04	13.57	0.62	0.73	0.47	0.003224	0.0392	Altered group
FBXO32	8q24.13	10.05	9.51	0.73	0.87	0.54	0.003225	0.0392	Altered group
C16ORF89	16p13.3	5.19	6.39	1.6	1.94	-1.2	0.003226	0.0392	Unaltered group
NUGGC	8p21.1	2.94	3.78	1.08	1.62	-0.84	0.003229	0.0392	Unaltered group
PTGS2	1q31.1	9.86	8.57	1.76	1.61	1.29	0.003231	0.0392	Altered group
SEPTIN7P9	10p11.1	0.76	0.43	0.44	0.5	0.33	0.003231	0.0392	Altered group
PTPN3	9q31	9.96	9.66	0.38	0.67	0.3	0.003234	0.0392	Altered group
NECAB1	8q21.3	5.45	5.91	0.54	1.11	-0.45	0.003241	0.0393	Unaltered group
PHOX2B	4p13	0.71	1.38	0.84	1.38	-0.66	0.003241	0.0393	Unaltered group
SART1	11q13.1	10.95	10.71	0.33	0.36	0.24	0.003247	0.0393	Altered group
TASL	Xp21.2	4.78	5.43	0.84	1.28	-0.65	0.003249	0.0393	Unaltered group
ADCK5	8q24.3	8.23	7.74	0.63	0.96	0.49	0.003252	0.0394	Altered group
THAP1	8p11.21	7.13	7.4	0.36	0.41	-0.27	0.003258	0.0394	Unaltered group
SMIM30	7q31.1	9	9.23	0.31	0.34	-0.23	0.003263	0.0394	Unaltered group
CYP2C8	10q23.33	3.59	4.78	1.6	1.81	-1.19	0.00327	0.0395	Unaltered group
CPNE6	14q11.2	0.73	1.25	0.64	1.17	-0.52	0.003273	0.0395	Unaltered group
MTMR9	8p23.1	8.08	8.36	0.37	0.54	-0.28	0.003279	0.0395	Unaltered group
SYNPO2	4q26	8.87	9.62	0.94	1.56	-0.75	0.003284	0.0396	Unaltered group
RHOU	1q42.13	9.31	10	0.96	0.67	-0.69	0.003287	0.0396	Unaltered group
PLAAT4	11q12.3	10.95	10.2	1.01	1.07	0.75	0.00329	0.0396	Altered group
KLHL1	13q21.33	0.65	1.4	0.97	1.41	-0.75	0.003292	0.0396	Unaltered group
LINC02878	8q24.3	3.11	2.53	0.78	0.88	0.58	0.003292	0.0396	Altered group
ANO2	12p13.31	2.86	3.41	0.73	0.96	-0.55	0.003296	0.0396	Unaltered group
TRIB2	2p24.3	10.81	10.43	0.48	0.79	0.38	0.00331	0.0398	Altered group
LRRC15	3q29	9.52	8.46	1.39	1.94	1.06	0.003317	0.0398	Altered group
LSM14B	20q13.33	10.04	9.81	0.32	0.32	0.24	0.00332	0.0398	Altered group
IL1RAPL2	Xq22.3	3.09	1.95	1.57	1.26	1.14	0.003322	0.0398	Altered group
YEATS2	3q27.1	10.15	9.82	0.45	0.38	0.33	0.003322	0.0398	Altered group
CIDEB	14q12	8.3	8.7	0.54	0.56	-0.4	0.00333	0.0398	Unaltered group
ENHO	9p13.3	2.84	3.66	1.11	1.17	-0.82	0.00333	0.0398	Unaltered group
HOXA3	7p15.2	8.06	7.4	0.91	0.92	0.67	0.003335	0.0398	Altered group
DNAH10	12q24.31	3.32	3.88	0.74	0.85	-0.55	0.003338	0.0398	Unaltered group
TRAF7	16p13.3	11.63	11.32	0.42	0.44	0.31	0.003339	0.0398	Altered group
CPZ	4p16.1	9.8	9.23	0.75	1.09	0.57	0.003339	0.0398	Altered group
RGS7BP	5q12.3	3.4	4.5	1.51	1.43	-1.11	0.003346	0.0399	Unaltered group
ITLN1	1q23.3	2.23	4.44	2.96	3.52	-2.21	0.003351	0.0399	Unaltered group
PRKRA	2q31.2	9.69	9.56	0.18	0.25	0.14	0.003353	0.0399	Altered group
CLPSL2	6p21.31	0.31	0.74	0.5	1.09	-0.43	0.003353	0.0399	Unaltered group
NRG3	10q23.1	4.51	6.21	2.34	1.88	-1.69	0.003362	0.04	Unaltered group
CD8A	2p11.2	6.78	7.51	0.93	1.51	-0.73	0.003363	0.04	Unaltered group
RACGAP1	12q13.12	9.04	8.62	0.57	0.65	0.42	0.003368	0.04	Altered group
BORCS8-MEF2B	19p13.11	6.14	5.68	0.6	0.81	0.46	0.003379	0.0401	Altered group
GZMA	5q11.2	5.99	6.85	1.16	1.23	-0.85	0.003381	0.0401	Unaltered group
FZD4	11q14.2	9.04	9.55	0.7	0.81	-0.52	0.003385	0.0402	Unaltered group
EPB41L2	6q23.1-q23.2	10.26	10.77	0.69	0.79	-0.51	0.003401	0.0403	Unaltered group
AMPD1	1p13.2	1.4	2.3	1.17	1.65	-0.9	0.003403	0.0403	Unaltered group
FAM72A	1q32.1	4.37	3.83	0.71	0.93	0.54	0.003404	0.0403	Altered group
MTO1	6q13	7.97	8.27	0.41	0.42	-0.3	0.003406	0.0403	Unaltered group
PYCR3	8q24.3	8.78	8.37	0.55	0.67	0.41	0.003412	0.0403	Altered group
TRIP13	5p15.33	7.58	6.92	0.9	0.96	0.66	0.003413	0.0403	Altered group
STARD5	15q25.1	6.17	6.6	0.59	0.59	-0.43	0.003413	0.0403	Unaltered group
SILC1	2p25.2	1.82	2.78	1.3	1.36	-0.96	0.003413	0.0403	Unaltered group
CDKN2AIP	4q35.1	8.56	8.89	0.43	0.6	-0.33	0.003418	0.0403	Unaltered group
LY6G6C	6p21.33	3.75	2.52	1.68	1.69	1.23	0.003419	0.0403	Altered group
TGFBR3	1p22.1	8.67	9.35	0.91	1.09	-0.68	0.00342	0.0403	Unaltered group
SFPQ	1p34.3	11.53	11.72	0.26	0.28	-0.19	0.003423	0.0403	Unaltered group
DISC1	1q42.2	7.1	7.55	0.62	0.54	-0.45	0.003425	0.0403	Unaltered group
B4GAT1	11q13.2	8.61	8.94	0.46	0.47	-0.33	0.003428	0.0403	Unaltered group
FANCD2	3p25.3	8.1	7.59	0.7	0.69	0.51	0.003435	0.0404	Altered group
CFAP92	3q21.3	3.24	4.05	1.09	1.15	-0.8	0.003444	0.0404	Unaltered group
RC3H1	1q25.1	9.24	9.48	0.34	0.36	-0.25	0.003446	0.0404	Unaltered group
NAT14	19q13.42	8.59	8.16	0.57	0.75	0.43	0.003446	0.0404	Altered group
BTNL9	5q35.3	5.98	6.98	1.38	1.08	-1	0.003449	0.0404	Unaltered group
SCPEP1	17q22	9.87	10.34	0.62	0.78	-0.46	0.003462	0.0405	Unaltered group
UBB	17p11.2	13.46	13.72	0.35	0.4	-0.26	0.003464	0.0405	Unaltered group
MXRA8	1p36.33	12.21	11.69	0.67	1.04	0.52	0.003464	0.0405	Altered group
HAAO	2p21	6.62	7.22	0.82	0.79	-0.6	0.003468	0.0405	Unaltered group
MMP11	22q11.23	14.28	13.27	1.31	1.88	1	0.003469	0.0405	Altered group
LHFPL1	Xq23	0.38	0.73	0.46	0.71	-0.36	0.003479	0.0406	Unaltered group
IRX5	16q12.2	5.97	5.17	1.03	1.54	0.79	0.003484	0.0406	Altered group
KCNT2	1q31.3	4.42	5.06	0.84	1.21	-0.64	0.003484	0.0406	Unaltered group
SNTG2	2p25.3	1.31	2.1	1.03	1.52	-0.79	0.003485	0.0406	Unaltered group
CHRM1	11q12.3	1.76	2.68	1.23	1.56	-0.92	0.003491	0.0407	Unaltered group
NORAD	20q11.23	13.19	12.97	0.3	0.33	0.22	0.003498	0.0407	Altered group
LPA	6q25.3-q26	0.57	1.08	0.65	1.05	-0.51	0.003498	0.0407	Unaltered group
SCN5A	3p22.2	4.93	3.61	1.86	1.18	1.32	0.003499	0.0407	Altered group
CCDC74A	2q21.1	8.08	7.65	0.55	0.8	0.42	0.003501	0.0407	Altered group
ARFRP1	20q13.33	10.37	10.08	0.37	0.54	0.28	0.003503	0.0407	Altered group
CD109	6q13	10.34	9.42	1.27	1.18	0.92	0.003508	0.0407	Altered group
SLC7A10	19q13.11	0.59	1.26	0.79	1.7	-0.66	0.003519	0.0408	Unaltered group
HDDC2	6q22.31	9.03	9.42	0.54	0.44	-0.39	0.00352	0.0408	Unaltered group
UBR7	14q32.12	9.49	9.68	0.27	0.3	-0.2	0.003537	0.041	Unaltered group
SASH3	Xq26.1	7.91	8.53	0.79	1.33	-0.62	0.003538	0.041	Unaltered group
LOXL1	15q24.1	10.48	9.99	0.64	0.99	0.5	0.003539	0.041	Altered group
ACTL6A	3q26.33	9.99	9.72	0.37	0.34	0.27	0.003545	0.041	Altered group
ADIRF	10q23.2	10.2	9.18	1.42	1.15	1.02	0.003545	0.041	Altered group
CHRFAM7A	15q13.2	5.06	5.66	0.82	0.93	-0.6	0.003549	0.041	Unaltered group
CCZ1B	7p22.1	9.45	9.09	0.45	0.79	0.36	0.003555	0.0411	Altered group
HCAR1	12q24.31	6.08	4.63	2	1.75	1.44	0.00356	0.0411	Altered group
XPO7	8p21.3	10.29	10.5	0.27	0.34	-0.2	0.003561	0.0411	Unaltered group
MOCS2	5q11.2	8.65	8.94	0.4	0.4	-0.29	0.003563	0.0411	Unaltered group
SH3GLB1	1p22.3	11.73	11.51	0.29	0.36	0.22	0.003571	0.0411	Altered group
PGGT1B	5q22.3	8.28	8.54	0.35	0.37	-0.26	0.003572	0.0411	Unaltered group
LTV1	6q24.2	8.46	8.71	0.33	0.38	-0.25	0.003584	0.0412	Unaltered group
PGA4	11q12.2	0.64	1.67	1.21	2.69	-1.03	0.003591	0.0413	Unaltered group
RTL9	Xq23	1.1	1.51	0.54	0.79	-0.41	0.003595	0.0413	Unaltered group
KLHL30	2q37.3	5.84	5.01	1.13	1.19	0.82	0.00361	0.0415	Altered group
RFXAP	13q13.3	6.01	6.37	0.49	0.52	-0.36	0.003612	0.0415	Unaltered group
ZNF7	8q24.3	8.99	8.67	0.46	0.35	0.33	0.003619	0.0415	Altered group
EDEM3	1q25.3	10.27	10.75	0.66	0.68	-0.48	0.003621	0.0415	Unaltered group
PLAAT1	3q29	1.76	2.54	1.07	1.11	-0.78	0.003628	0.0416	Unaltered group
ATP6V0A1	17q21.2	10.31	10.66	0.48	0.41	-0.34	0.003634	0.0416	Unaltered group
POLD1	19q13.3	9.18	8.78	0.54	0.66	0.4	0.003636	0.0416	Altered group
ETV6	12p13.2	10.76	10.47	0.4	0.33	0.29	0.00364	0.0417	Altered group
MTURN	7p14.3	8.9	9.28	0.51	0.66	-0.38	0.003648	0.0417	Unaltered group
KIF15	3p21.31	6.95	6.37	0.78	0.97	0.58	0.003649	0.0417	Altered group
HAUS5	19q13.12	8.44	8.05	0.55	0.53	0.39	0.003651	0.0417	Altered group
ARMT1	6q25.1	8.52	8.74	0.28	0.43	-0.22	0.003654	0.0417	Unaltered group
ARMC2	6q21	4.88	5.21	0.45	0.55	-0.33	0.003667	0.0418	Unaltered group
SEMA4B	15q26.1	12.32	11.78	0.74	0.88	0.54	0.00367	0.0418	Altered group
PAIP1	5p12	10.01	9.83	0.25	0.26	0.18	0.003678	0.0419	Altered group
GAB3	Xq28	6.38	6.89	0.66	1.1	-0.51	0.00368	0.0419	Unaltered group
PDCD10	3q26.1	9.61	9.39	0.31	0.34	0.23	0.003687	0.0419	Altered group
CGNL1	15q21.3	8.62	9.21	0.8	0.91	-0.58	0.003688	0.0419	Unaltered group
DDX41	5q35.3	10.62	10.44	0.25	0.29	0.18	0.003698	0.042	Altered group
CNKSR2	Xp22.12	2.93	3.89	1.29	1.55	-0.95	0.003701	0.042	Unaltered group
CDKN2D	19p13.2	8.53	8.03	0.7	0.62	0.5	0.003704	0.042	Altered group
KAAG1	6p22.3	1.83	2.7	1.19	1.29	-0.87	0.003712	0.0421	Unaltered group
RAC3	17q25.3	6.89	6.31	0.79	0.88	0.58	0.003714	0.0421	Altered group
COLCA1	11q23.1	6.89	7.9	1.42	1.23	-1.02	0.003714	0.0421	Unaltered group
SLC18A1	8p21.3	0.67	1.25	0.66	1.59	-0.58	0.003719	0.0421	Unaltered group
TM9SF4	20q11.21	11.45	11.19	0.36	0.33	0.26	0.003725	0.0421	Altered group
CNIH4	1q42.11	9.79	9.6	0.25	0.41	0.19	0.003726	0.0421	Altered group
FAM217B	20q13.33	7.25	6.81	0.56	0.89	0.43	0.003729	0.0421	Altered group
MRPS14	1q25.1	8.41	8.59	0.22	0.35	-0.17	0.003729	0.0421	Unaltered group
ART4	12p12.3	4.39	5.14	0.97	1.6	-0.76	0.003738	0.0422	Unaltered group
CPNE1	20q11.22	11.6	11.2	0.55	0.52	0.4	0.00374	0.0422	Altered group
ACSL6	5q31.1	2.66	3.47	1.1	1.37	-0.81	0.003743	0.0422	Unaltered group
EDNRB	13q22.3	7.51	8.31	1.1	1.11	-0.79	0.003744	0.0422	Unaltered group
ADGRD1	12q24.33	6.82	7.7	1.21	1.27	-0.88	0.003745	0.0422	Unaltered group
CGB7	19q13.33	5.52	3.88	2.29	2.1	1.65	0.003749	0.0422	Altered group
PPP2R2C	4p16.1	8.27	6.85	1.97	1.84	1.42	0.003752	0.0422	Altered group
ADA2	22q11.1	9.47	10.07	0.79	1.22	-0.61	0.003752	0.0422	Unaltered group
MIR99AHG	21q21.1	3.72	4.38	0.89	1.1	-0.66	0.003758	0.0422	Unaltered group
RNFT2	12q24.22	4.92	5.4	0.63	0.86	-0.47	0.00376	0.0422	Unaltered group
MIR4435-2HG	2q13	9.03	8.61	0.56	0.74	0.42	0.003761	0.0422	Altered group
INPPL1	11q13.4	11.32	11.11	0.28	0.35	0.21	0.003767	0.0422	Altered group
H2BC21	1q21.2	9.66	8.92	1.02	1.05	0.74	0.00377	0.0423	Altered group
HES2	1p36.31	6.73	5.23	2.12	1.46	1.5	0.003778	0.0423	Altered group
KCNJ3	2q24.1	2.81	4.01	1.66	1.79	-1.21	0.003779	0.0423	Unaltered group
ANXA11	10q22.3	13.16	12.83	0.45	0.47	0.32	0.00378	0.0423	Altered group
KIF21B	1q32.1	7.71	8.31	0.83	0.86	-0.6	0.003782	0.0423	Unaltered group
PITPNM3	17p13.2-p13.1	8.59	7.98	0.83	1.01	0.61	0.003783	0.0423	Altered group
TNNI2	11p15.5	7.43	6.12	1.81	1.81	1.31	0.003783	0.0423	Altered group
SYNRG	17q12	9.7	9.98	0.39	0.42	-0.28	0.003788	0.0423	Unaltered group
RASSF2	20p13	9.04	9.58	0.7	1.16	-0.54	0.003792	0.0423	Unaltered group
SULT1A1	16p11.2	7.93	8.54	0.86	0.78	-0.62	0.003793	0.0423	Unaltered group
MFAP4	17p11.2	10.63	11.29	0.89	1.19	-0.67	0.003794	0.0423	Unaltered group
SRI	7q21.12	11.41	11.13	0.36	0.52	0.27	0.003799	0.0423	Altered group
TBX21	17q21.32	3.51	4.18	0.87	1.33	-0.67	0.003802	0.0423	Unaltered group
KCNA3	1p13.3	3.63	4.35	0.91	1.59	-0.72	0.003811	0.0424	Unaltered group
SLC9A2	2q12.1	5.78	6.93	1.54	2.1	-1.15	0.003819	0.0424	Unaltered group
LRP11	6q25.1	10.42	10	0.6	0.47	0.42	0.003819	0.0424	Altered group
CX3CL1	16q21	11.21	10.42	1.11	0.9	0.79	0.003839	0.0426	Altered group
PHKA1	Xq13.1	8.37	7.9	0.64	0.65	0.46	0.003842	0.0426	Altered group
AQP10	1q21.3	1.61	2.65	1.42	1.63	-1.04	0.003848	0.0427	Unaltered group
NRIP2	12p13.33	6.03	6.58	0.78	0.72	-0.56	0.003849	0.0427	Unaltered group
DDB1	11q12.2	12.35	12.21	0.19	0.22	0.14	0.003854	0.0427	Altered group
ITGB8	7p21.1	10.82	10.24	0.79	0.89	0.58	0.003857	0.0427	Altered group
KRT6B	12q13.13	9.79	8.34	2	2.1	1.45	0.003859	0.0427	Altered group
KCND3	1p13.2	4.11	4.83	0.94	1.5	-0.72	0.003861	0.0427	Unaltered group
RMDN2	2p22.2	6.4	6.87	0.66	0.52	-0.47	0.003863	0.0427	Unaltered group
C22ORF23	22q13.1	5.84	5.3	0.76	0.72	0.54	0.003863	0.0427	Altered group
ARSI	5q32	7.56	6.83	0.98	1.22	0.72	0.003873	0.0427	Altered group
TBC1D9B	5q35.3	11.79	11.6	0.25	0.33	0.19	0.003874	0.0427	Altered group
ANKRD55	5q11.2	1.72	2.47	0.98	1.46	-0.75	0.003876	0.0427	Unaltered group
GZMM	19p13.3	3.77	4.64	1.19	1.5	-0.88	0.003876	0.0427	Unaltered group
SLCO4C1	5q21.1	3.32	4.4	1.46	1.83	-1.08	0.003878	0.0427	Unaltered group
PHF10	6q27	9.77	10.04	0.38	0.4	-0.28	0.003879	0.0427	Unaltered group
GPSM1	9q34.3	8.88	8.43	0.6	0.84	0.45	0.003891	0.0428	Altered group
LRRC75A	17p11.2	6.08	6.72	0.9	0.78	-0.64	0.003895	0.0428	Unaltered group
HCRT	17q21.2	0.34	0.75	0.51	0.92	-0.41	0.0039	0.0428	Unaltered group
TGM3	20p13	1.42	2.23	1.08	1.54	-0.82	0.003905	0.0429	Unaltered group
LMNB2	19p13.3	10.93	10.53	0.57	0.47	0.4	0.003911	0.0429	Altered group
CYMP	1p13.3	1.15	2.23	1.4	2.21	-1.07	0.003917	0.043	Unaltered group
ALDH3A1	17p11.2	6.23	7.59	1.88	2.03	-1.36	0.003921	0.043	Unaltered group
TMTC1	12p11.22	7.7	8.39	0.94	1.18	-0.69	0.003921	0.043	Unaltered group
CPSF1	8q24.3	11.31	10.91	0.56	0.56	0.4	0.003927	0.043	Altered group
PRC1	15q26.1	9.46	8.97	0.68	0.78	0.5	0.003929	0.043	Altered group
TUBGCP2	10q26.3	10.87	10.62	0.35	0.37	0.26	0.003934	0.043	Altered group
PACSIN3	11p11.2	9.05	8.39	0.9	1.02	0.66	0.00394	0.0431	Altered group
SLC5A9	1p33	4.32	5.53	1.69	1.45	-1.2	0.003942	0.0431	Unaltered group
NAT2	8p22	1.55	2.43	1.19	1.52	-0.88	0.003953	0.0432	Unaltered group
ZNF397	18q12.2	7.17	7.55	0.52	0.53	-0.37	0.003965	0.0433	Unaltered group
EMC2	8q23.1	9.76	9.47	0.41	0.34	0.29	0.003968	0.0433	Altered group
MANCR	10p15.1	4.93	3.75	1.65	1.46	1.17	0.003973	0.0433	Altered group
WDR89	14q23.2	7.96	8.2	0.34	0.32	-0.24	0.003974	0.0433	Unaltered group
KHK	2p23.3	6.45	6.91	0.62	0.85	-0.46	0.003978	0.0433	Unaltered group
LSR	19q13.12	12.96	12.53	0.56	0.9	0.43	0.003984	0.0434	Altered group
ANO3	11p14.2	2.33	3.11	1.05	1.44	-0.78	0.003992	0.0434	Unaltered group
TIMM21	18q22.3	7.49	7.73	0.32	0.43	-0.24	0.003994	0.0434	Unaltered group
RAB1B	11q13.2	12.45	12.24	0.29	0.27	0.21	0.003997	0.0434	Altered group
CBX3	7p15.2	11.69	11.49	0.28	0.33	0.2	0.003997	0.0434	Altered group
ZNRD2	11q13.1	8.73	8.44	0.37	0.57	0.28	0.004001	0.0434	Altered group
WASF3	13q12.13	6.8	7.23	0.56	0.92	-0.43	0.004005	0.0434	Unaltered group
JADE1	4q28.2	9.55	9.97	0.58	0.58	-0.42	0.004007	0.0434	Unaltered group
IL3RA	Xp22.3 and Yp13.3	7.26	7.74	0.66	0.75	-0.48	0.004028	0.0436	Unaltered group
ARHGAP44	17p12	7.35	7.95	0.82	1.01	-0.6	0.004051	0.0439	Unaltered group
NCAM1	11q23.2	6.7	7.59	1.2	1.6	-0.89	0.004056	0.0439	Unaltered group
FAM135A	6q13	8.66	9.25	0.82	0.82	-0.59	0.004057	0.0439	Unaltered group
LYPLAL1	1q41	8.32	8.55	0.31	0.45	-0.23	0.004058	0.0439	Unaltered group
SGO1	3p24.3	5.63	5.1	0.73	0.92	0.53	0.004071	0.044	Altered group
ESYT2	7q36.3	12.04	11.72	0.45	0.41	0.32	0.004072	0.044	Altered group
SALL4	20q13.2	6.46	5.88	0.77	1.17	0.58	0.004085	0.0441	Altered group
LYRM7	5q23.3-q31.1	7.53	7.89	0.51	0.47	-0.36	0.004087	0.0441	Unaltered group
PEX12	17q12	7.06	7.37	0.43	0.49	-0.31	0.004088	0.0441	Unaltered group
MKNK2	19p13.3	12.05	11.65	0.57	0.49	0.4	0.004091	0.0441	Altered group
PLAC9P1	2q21.1	0.07	0.26	0.23	0.52	-0.19	0.004093	0.0441	Unaltered group
TMEM184B	22q13.1	11.37	11.03	0.46	0.48	0.33	0.004096	0.0441	Altered group
TRAIP	3p21.31	6.22	5.77	0.61	0.75	0.44	0.0041	0.0441	Altered group
PTPRC	1q31.3-q32.1	9.11	9.73	0.72	1.68	-0.62	0.004101	0.0441	Unaltered group
MFHAS1	8p23.1	8.22	8.66	0.59	0.85	-0.44	0.004102	0.0441	Unaltered group
CLEC14A	14q21.1	8.49	8.95	0.63	0.74	-0.46	0.004108	0.0441	Unaltered group
EIF6	20q11.22	11.94	11.64	0.4	0.53	0.3	0.004108	0.0441	Altered group
PKN1	19p13.12	12	11.69	0.42	0.54	0.31	0.004116	0.0442	Altered group
SH3BP2	4p16.3	10.92	10.49	0.61	0.56	0.43	0.004123	0.0442	Altered group
TMEM70	8q21.11	8.49	8.75	0.36	0.43	-0.26	0.004134	0.0443	Unaltered group
PLCL1	2q33.1	5.55	6.17	0.86	1.04	-0.62	0.004135	0.0443	Unaltered group
TNS4	17q21.2	11.07	9.99	1.44	2.16	1.08	0.00414	0.0443	Altered group
NUP50	22q13.31	9.92	10.15	0.32	0.35	-0.23	0.004145	0.0444	Unaltered group
TMIE	3p21.31	4.79	3.88	1.29	1.09	0.91	0.00415	0.0444	Altered group
C6ORF62	6p22.3	11.08	11.31	0.32	0.39	-0.23	0.004159	0.0445	Unaltered group
RAMP3	7p13	8.13	8.85	1.01	0.95	-0.72	0.004165	0.0445	Unaltered group
PLCB1	20p12.3	7.21	7.85	0.9	0.99	-0.65	0.004166	0.0445	Unaltered group
NCKAP5	2q21.2	4.49	5.08	0.81	1.03	-0.59	0.004166	0.0445	Unaltered group
CD226	18q22.2	3.55	4.21	0.84	1.45	-0.65	0.004176	0.0445	Unaltered group
TESPA1	12q13.2	4.34	5.14	1.08	1.54	-0.81	0.004187	0.0446	Unaltered group
TRIM2	4q31.3	9.77	10.33	0.79	0.74	-0.56	0.004188	0.0446	Unaltered group
EIF4H	7q11.23	12.26	12.05	0.29	0.28	0.2	0.004194	0.0446	Altered group
PPP1R26	9q34.3	9.94	9.66	0.38	0.52	0.28	0.004196	0.0446	Altered group
ZFPL1	11q13.1	9.51	9.26	0.34	0.48	0.25	0.004202	0.0447	Altered group
SMAP2	1p34.2	10.02	10.46	0.59	0.89	-0.44	0.004205	0.0447	Unaltered group
HPCAL4	1p34.2	2.33	3.1	1.01	1.6	-0.77	0.004213	0.0447	Unaltered group
ANG	14q11.2	8.51	9.2	0.98	0.92	-0.7	0.004215	0.0447	Unaltered group
BNIP1	5q35.1	7.37	7.58	0.28	0.41	-0.21	0.004221	0.0448	Unaltered group
ZNF248	10p11.21	7.69	7.94	0.33	0.45	-0.24	0.004221	0.0448	Unaltered group
ADIPOR1	1q32.1	11.59	11.37	0.3	0.34	0.22	0.004224	0.0448	Altered group
GJA4	1p34.3	7.46	8.03	0.8	0.88	-0.57	0.004231	0.0448	Unaltered group
SH2D1A	Xq25	4.54	5.34	1.03	1.79	-0.8	0.004232	0.0448	Unaltered group
DNM3	1q24.3	5.85	6.35	0.69	0.8	-0.5	0.00424	0.0449	Unaltered group
WNT10B	12q13.12	3.17	3.79	0.83	1.19	-0.62	0.004241	0.0449	Unaltered group
MC4R	18q21.32	0.4	0.83	0.58	0.89	-0.44	0.004252	0.0449	Unaltered group
AOAH	7p14.2	6.14	7.02	1.2	1.5	-0.88	0.004261	0.045	Unaltered group
CNOT6L	4q21.1	9.68	9.93	0.32	0.53	-0.25	0.004265	0.045	Unaltered group
CAT	11p13	10.32	10.69	0.54	0.48	-0.38	0.00427	0.0451	Unaltered group
YPEL2	17q22	9.33	9.61	0.36	0.59	-0.28	0.004272	0.0451	Unaltered group
PTX4	16p13.3	0.29	0.59	0.4	0.61	-0.3	0.004274	0.0451	Unaltered group
BFSP2	3q22.1	0.77	1.28	0.65	1.18	-0.51	0.004277	0.0451	Unaltered group
FBXO25	8p23.3	8.24	8.63	0.57	0.42	-0.39	0.00428	0.0451	Unaltered group
SDC4	20q13.12	13.52	13.1	0.59	0.73	0.43	0.004282	0.0451	Altered group
FGD6	12q22	10.27	9.78	0.68	0.76	0.49	0.004284	0.0451	Altered group
HGS	17q25.3	11.23	10.94	0.39	0.48	0.28	0.004315	0.0454	Altered group
BVES	6q21	5.29	5.84	0.72	1.15	-0.55	0.004324	0.0454	Unaltered group
CD28	2q33.2	5.03	5.68	0.81	1.63	-0.65	0.004335	0.0455	Unaltered group
TXNDC9	2q11.2	9.14	8.99	0.19	0.34	0.15	0.004341	0.0456	Altered group
HNF1A-AS1	12q24.31	4.65	5.92	1.82	1.37	-1.27	0.004343	0.0456	Unaltered group
FAM238A	10p12.1	0.27	0.57	0.39	0.7	-0.3	0.00435	0.0456	Unaltered group
HSD17B4	5q23.1	10.67	10.94	0.38	0.39	-0.27	0.00435	0.0456	Unaltered group
SLC41A2	12q23.3	8.43	9.05	0.87	0.87	-0.62	0.004357	0.0456	Unaltered group
HJURP	2q37.1	7.94	7.31	0.87	1.04	0.63	0.00436	0.0456	Altered group
LGALS2	22q13.1	5.96	7.66	2.42	2.05	-1.7	0.00436	0.0456	Unaltered group
SCAMP4	19p13.3	10.91	10.66	0.34	0.42	0.25	0.004363	0.0456	Altered group
NOTCH3	19p13.12	12.24	11.76	0.66	0.81	0.48	0.00437	0.0457	Altered group
HEPACAM	11q24.2	0.79	1.43	0.81	1.49	-0.63	0.004375	0.0457	Unaltered group
PTPA	9q34.11	12.1	11.86	0.33	0.39	0.24	0.004376	0.0457	Altered group
RAD51	15q15.1	7.15	6.56	0.82	0.83	0.58	0.004378	0.0457	Altered group
GPN1	2p23.3	9.8	9.58	0.31	0.34	0.22	0.004384	0.0457	Altered group
CD27	12p13.31	6.14	6.91	1.02	1.54	-0.76	0.004393	0.0458	Unaltered group
KY	3q22.2	2.97	3.84	1.21	1.45	-0.87	0.004394	0.0458	Unaltered group
MFNG	22q13.1	7.86	8.47	0.86	0.81	-0.61	0.004395	0.0458	Unaltered group
MAP7D1	1p34.3	11.67	11.34	0.46	0.5	0.33	0.004406	0.0458	Altered group
DNAJC13	3q22.1	10.47	10.27	0.28	0.43	0.21	0.004407	0.0458	Altered group
GSTM4	1p13.3	8.56	9.21	0.94	0.68	-0.65	0.004419	0.0459	Unaltered group
ATAD2	8q24.13	9.28	8.79	0.71	0.67	0.5	0.004422	0.0459	Altered group
LPCAT1	5p15.33	9.85	10.23	0.54	0.52	-0.38	0.004425	0.0459	Unaltered group
TWF2	3p21.2	10.96	10.62	0.49	0.48	0.34	0.004425	0.0459	Altered group
MTARC1	1q41	6.85	7.43	0.82	0.79	-0.58	0.004433	0.046	Unaltered group
ERVFRD-1	6p24.2	1.5	2.1	0.82	1.04	-0.6	0.004435	0.046	Unaltered group
XKRX	Xq22.1	4.33	3.5	1.16	1.19	0.82	0.004448	0.0461	Altered group
AIG1	6q24.2	9.67	9.14	0.77	0.5	0.53	0.004451	0.0461	Altered group
SLC5A8	12q23.1-q23.2	0.37	0.8	0.45	1.33	-0.42	0.004452	0.0461	Unaltered group
CHCHD6	3q21.3	7.58	7.21	0.52	0.51	0.37	0.004453	0.0461	Altered group
ATG4C	1p31.3	7.01	7.29	0.37	0.61	-0.28	0.004457	0.0461	Unaltered group
SOD3	4p15.2	9.42	10.05	0.88	1	-0.63	0.004461	0.0461	Unaltered group
EMID1	22q12.2	6.85	7.58	1.04	0.87	-0.73	0.004462	0.0461	Unaltered group
TM4SF5	17p13.2	6.04	7.65	2.3	1.91	-1.61	0.004471	0.0461	Unaltered group
PHF13	1p36.31	9.61	9.32	0.41	0.43	0.29	0.004473	0.0461	Altered group
VAV3	1p13.3	6.83	7.57	1.01	1.35	-0.74	0.00448	0.0462	Unaltered group
DPCD	10q24.32	8.65	8.31	0.47	0.58	0.34	0.004481	0.0462	Altered group
TMPPE	3p22.3	5.75	5.41	0.45	0.71	0.34	0.004485	0.0462	Altered group
ZNF385D	3p24.3	3.85	4.6	1	1.51	-0.75	0.00449	0.0462	Unaltered group
GFRA2	8p21.3	3.79	4.59	1.11	1.32	-0.8	0.004492	0.0462	Unaltered group
RASGRP2	11q13.1	6.29	7.12	1.1	1.7	-0.82	0.004495	0.0462	Unaltered group
GRAP	17p11.2	6.92	7.46	0.73	1	-0.54	0.004497	0.0462	Unaltered group
SULT1B1	4q13.3	4.28	5.8	2.16	2.03	-1.52	0.004497	0.0462	Unaltered group
PLEK	2p14	7.7	8.35	0.87	1.36	-0.65	0.004504	0.0462	Unaltered group
GRAPL	17p11.2	1.62	2.19	0.79	1.02	-0.57	0.004506	0.0462	Unaltered group
RPRD1B	20q11.23	9.87	9.64	0.33	0.36	0.23	0.00451	0.0463	Altered group
TRA2A	7p15.3	9.86	10.07	0.3	0.37	-0.22	0.00452	0.0463	Unaltered group
TBC1D4	13q22.2	9.06	9.51	0.62	0.7	-0.44	0.00453	0.0464	Unaltered group
PAFAH1B3	19q13.1	9.29	8.89	0.55	0.74	0.4	0.004539	0.0465	Altered group
PPARGC1A	4p15.2	6.28	7.49	1.74	1.31	-1.21	0.004541	0.0465	Unaltered group
SEPTIN1	16p11.2	6.5	7.14	0.84	1.39	-0.64	0.004543	0.0465	Unaltered group
SYT8	11p15.5	11.05	9.51	2.18	2.17	1.54	0.004551	0.0465	Altered group
MTMR12	5p13.3	9.33	9.61	0.39	0.49	-0.28	0.004557	0.0465	Unaltered group
CEMIP2	9q21.13	11.09	11.54	0.65	0.52	-0.45	0.004559	0.0465	Unaltered group
PCDHA6	5q31.3	4.35	5.07	0.97	1.43	-0.72	0.00456	0.0465	Unaltered group
PROCR	20q11.22	8.81	9.32	0.73	0.6	-0.51	0.004577	0.0467	Unaltered group
TECR	19p13.12	10.78	10.54	0.33	0.46	0.24	0.004584	0.0467	Altered group
CCL25	19p13.2	0.55	1.24	0.83	1.88	-0.69	0.004588	0.0467	Unaltered group
STX7	6q23.2	10.31	10.6	0.41	0.41	-0.29	0.004596	0.0468	Unaltered group
CMAHP	6p22.3	7.15	7.62	0.62	1	-0.47	0.004597	0.0468	Unaltered group
SULT1C4	2q12.3	4.69	5.39	0.95	1.26	-0.69	0.004597	0.0468	Unaltered group
TGFB2	1q41	9.8	9.02	1.09	1.27	0.78	0.004599	0.0468	Altered group
ZBTB40	1p36.12	8.91	9.18	0.36	0.55	-0.27	0.004618	0.0469	Unaltered group
CD36	7q21.11	7.7	8.55	1.15	1.68	-0.85	0.004621	0.0469	Unaltered group
RRN3P1	16p12.2	5.61	6.22	0.87	0.79	-0.61	0.004627	0.047	Unaltered group
FGFBP2	4p15.32	2.18	2.97	1.12	1.06	-0.79	0.004628	0.047	Unaltered group
ACP7	19q13.2	3.63	1.77	2.73	1.41	1.86	0.004653	0.0472	Altered group
RGR	10q23.1	0.03	0.15	0.12	0.4	-0.12	0.004653	0.0472	Unaltered group
MROH1	8q24.3	10.28	9.88	0.57	0.62	0.4	0.004655	0.0472	Altered group
NEK11	3q22.1	7.55	7.19	0.49	0.66	0.36	0.004662	0.0472	Altered group
ENAM	4q13.3	4.17	5.36	1.65	2.07	-1.19	0.004663	0.0472	Unaltered group
CFAP251	12q24.31	6.46	5.94	0.74	0.82	0.53	0.004664	0.0472	Altered group
CKS1B	1q21.3	9.56	9.13	0.61	0.7	0.44	0.004671	0.0472	Altered group
DLX3	17q21.33	3.96	2.99	1.37	1.47	0.97	0.004678	0.0473	Altered group
PRSS1	7q34	8.68	11.94	4.62	4.68	-3.26	0.004681	0.0473	Unaltered group
SCARA5	8p21.1	3.75	5.48	2.45	2.59	-1.73	0.004687	0.0473	Unaltered group
LINC02381	12q13.13	7.52	8.27	1.06	1.17	-0.75	0.004691	0.0473	Unaltered group
CRELD1	3p25.3	9.87	9.6	0.39	0.38	0.27	0.004691	0.0473	Altered group
DNAJA4	15q25.1	10.12	9.75	0.49	0.75	0.37	0.004697	0.0473	Altered group
ARHGAP25	2p13.3	7.7	8.14	0.55	1.14	-0.44	0.004698	0.0473	Unaltered group
MTERF4	2q37.3	8.2	8.42	0.32	0.36	-0.23	0.004703	0.0473	Unaltered group
RHOC	1p13.2	13.22	12.86	0.51	0.51	0.36	0.004704	0.0473	Altered group
LMBRD1	6q13	10.15	10.39	0.33	0.44	-0.24	0.00472	0.0474	Unaltered group
GK	Xp21.2	7.13	7.72	0.85	0.73	-0.59	0.004721	0.0474	Unaltered group
NTS	12q21.31	2.08	3.34	1.7	2.6	-1.27	0.004735	0.0475	Unaltered group
MBOAT4	8p12	3.85	4.93	1.52	1.69	-1.08	0.004735	0.0475	Unaltered group
RAB5A	3p24.3	10.46	10.29	0.23	0.36	0.17	0.004737	0.0475	Altered group
PIM2	Xp11.23	8.55	8.94	0.5	0.92	-0.39	0.004739	0.0475	Unaltered group
PPP1CC	12q24.11	11.19	11.38	0.26	0.31	-0.19	0.004741	0.0475	Unaltered group
NLRC3	16p13.3	6.47	6.89	0.51	1.12	-0.42	0.004741	0.0475	Unaltered group
SLFN14	17q12	0.71	1.2	0.66	1.03	-0.49	0.004752	0.0476	Unaltered group
IL6R	1q21.3	7.26	7.92	0.91	1.26	-0.66	0.004763	0.0476	Unaltered group
DAPP1	4q23	8.49	8.13	0.39	1.1	0.36	0.004763	0.0476	Altered group
BTBD2	19p13.3	11.09	10.79	0.42	0.46	0.3	0.004766	0.0476	Altered group
MFSD10	4p16.3	11.48	10.88	0.86	0.83	0.6	0.00477	0.0477	Altered group
CRISP3	6p12.3	6.6	8.84	3.16	3.54	-2.24	0.004778	0.0477	Unaltered group
C4ORF33	4q28.2	7.64	8.02	0.55	0.54	-0.38	0.004786	0.0478	Unaltered group
SETD5	3p25.3	11.07	10.86	0.29	0.38	0.21	0.004795	0.0478	Altered group
GANAB	11q12.3	13.11	12.91	0.28	0.31	0.2	0.004801	0.0479	Altered group
CAPN11	6p21.1	2.36	3.1	1.05	1.18	-0.74	0.004805	0.0479	Unaltered group
CAMSAP1	9q34.3	9.92	9.65	0.39	0.39	0.27	0.004821	0.048	Altered group
LINC02904	8q24.3	5.81	4.94	1.24	1.27	0.87	0.004842	0.0482	Altered group
CSNK1E	22q13.1	11.38	11.07	0.45	0.4	0.31	0.004842	0.0482	Altered group
CCR5	3p21.31	6.56	7.18	0.81	1.4	-0.62	0.004844	0.0482	Unaltered group
HCLS1	3q13.33	9.51	10.07	0.74	1.16	-0.55	0.004845	0.0482	Unaltered group
ADAM18	8p11.22	0.03	0.14	0.12	0.36	-0.11	0.004848	0.0482	Unaltered group
GABRA5	15q12	1.37	2.16	1.09	1.47	-0.79	0.004861	0.0483	Unaltered group
ADAMTS14	10q22.1	8.61	8.14	0.59	1.22	0.48	0.004868	0.0483	Altered group
SORCS1	10q25.1	3.88	4.99	1.57	1.75	-1.11	0.004871	0.0483	Unaltered group
USP39	2p11.2	10.03	9.86	0.24	0.21	0.17	0.004876	0.0483	Altered group
BEX5	Xq22.1	5.48	6.6	1.63	1.27	-1.12	0.004891	0.0484	Unaltered group
UBE2D4	7p13	7.57	7.82	0.36	0.4	-0.26	0.004891	0.0484	Unaltered group
MACC1	7p21.1	10.51	9.98	0.74	0.86	0.52	0.004893	0.0484	Altered group
AGT	1q42.2	8.64	9.53	1.27	1.31	-0.89	0.004896	0.0484	Unaltered group
STRN4	19q13.32	11.16	10.88	0.4	0.36	0.28	0.004907	0.0485	Altered group
RPS6KA4	11q13.1	10.76	10.38	0.54	0.57	0.38	0.004909	0.0485	Altered group
DPPA4	3q13.13	0.65	1.08	0.55	1.06	-0.43	0.004911	0.0485	Unaltered group
ECSCR	5q31.2	6.02	6.61	0.83	0.92	-0.58	0.00493	0.0486	Unaltered group
SLC9B2	4q24	8.45	9.13	0.96	1.16	-0.69	0.004931	0.0486	Unaltered group
TNFRSF17	16p13.13	2.89	3.92	1.41	1.91	-1.02	0.004933	0.0486	Unaltered group
ZSWIM7	17p12	7.6	7.95	0.48	0.63	-0.34	0.004947	0.0488	Unaltered group
AVPI1	10q24.2	9.23	8.69	0.78	0.72	0.54	0.004954	0.0488	Altered group
MCPH1	8p23.1	8.26	8.52	0.38	0.35	-0.26	0.004957	0.0488	Unaltered group
CCNB2	15q22.2	8.32	7.73	0.82	1.04	0.59	0.004958	0.0488	Altered group
CAPG	2p11.2	12.62	12.3	0.43	0.74	0.32	0.004976	0.0489	Altered group
SEL1L3	4p15.2	11.4	12.02	0.92	0.56	-0.62	0.004985	0.049	Unaltered group
KLK9	19q13.41	2.83	1.65	1.7	1.48	1.18	0.004986	0.049	Altered group
FAM167B	1p35.2	6.56	7.08	0.75	0.72	-0.52	0.004998	0.0491	Unaltered group
ABCA2	9q34.3	10.88	10.51	0.53	0.52	0.37	0.005	0.0491	Altered group
MTA2	11q12.3	11.11	10.97	0.2	0.25	0.14	0.005007	0.0491	Altered group
C4ORF36	4q21.3	3.17	2.67	0.7	0.86	0.5	0.005007	0.0491	Altered group
SMYD1	2p11.2	0.38	0.97	0.61	1.92	-0.59	0.005014	0.0491	Unaltered group
KIAA1522	1p35.1	12.47	12.02	0.64	0.66	0.45	0.005016	0.0491	Altered group
PLA2R1	2q23-q24	8.42	7.9	0.71	0.97	0.52	0.00502	0.0491	Altered group
TRMT1L	1q25.3	8.65	8.87	0.31	0.4	-0.22	0.00502	0.0491	Unaltered group
WEE1	11p15.4	9.62	9.21	0.58	0.67	0.41	0.005023	0.0491	Altered group
S100P	4p16.1	12.63	11.59	1.41	2.19	1.04	0.00503	0.0491	Altered group
UNC5CL	6p21.1	8.43	9.64	1.79	1.19	-1.22	0.005032	0.0491	Unaltered group
NXF3	Xq22.1	3.42	5.2	2.55	2.66	-1.79	0.005033	0.0491	Unaltered group
ZNF341	20q11.22	7.65	7.29	0.52	0.5	0.36	0.00504	0.0491	Altered group
TFAP2B	6p12.3	0.1	0.45	0.35	1.18	-0.35	0.00505	0.0492	Unaltered group
IL10RA	11q23.3	8.7	9.23	0.72	1.13	-0.53	0.00505	0.0492	Unaltered group
ZBTB18	1q44	8.91	9.3	0.58	0.49	-0.4	0.00505	0.0492	Unaltered group
FBXO9	6p12.1	9.14	9.45	0.45	0.4	-0.31	0.00505	0.0492	Unaltered group
ZNF407-AS1	18q22.3	6.71	7.07	0.51	0.55	-0.36	0.005061	0.0492	Unaltered group
GPM6A	4q34.2	3.89	5.12	1.74	1.97	-1.23	0.005063	0.0492	Unaltered group
TTLL6	17q21.32	3.86	4.96	1.59	1.45	-1.1	0.005064	0.0492	Unaltered group
KRT222	17q21.2	5.17	5.71	0.76	0.93	-0.54	0.005071	0.0493	Unaltered group
TRMT112	11q13.1	11.19	10.94	0.34	0.45	0.24	0.005075	0.0493	Altered group
INPP1	2q32.2	9.39	9.91	0.76	0.56	-0.52	0.005076	0.0493	Unaltered group
NUDT7	16q23.1	5.48	5.94	0.66	0.72	-0.46	0.005088	0.0493	Unaltered group
TREH	11q23.3	2.7	3.96	1.82	1.72	-1.26	0.005089	0.0493	Unaltered group
AKR1C3	10p15.1	9.93	10.72	1.16	0.81	-0.79	0.005097	0.0494	Unaltered group
SCN2A	2q24.3	3.98	4.86	1.25	1.42	-0.88	0.005107	0.0494	Unaltered group
KIT	4q12	7.66	8.3	0.89	1.19	-0.64	0.005118	0.0495	Unaltered group
GPD1	12q13.12	6.51	7.67	1.66	1.76	-1.16	0.005125	0.0496	Unaltered group
CA5B	Xp22.2	7.29	7.61	0.45	0.58	-0.32	0.005132	0.0496	Unaltered group
HK1	10q22.1	11.8	11.46	0.5	0.38	0.34	0.005147	0.0497	Altered group
PI16	6p21.2	4.63	6.04	1.97	2.64	-1.41	0.005156	0.0498	Unaltered group
CRIP2	14q32.33	12.06	11.44	0.91	0.89	0.63	0.005159	0.0498	Altered group
BHLHE41	12p12.1	10.65	10.14	0.71	0.87	0.51	0.00516	0.0498	Altered group
TRPM6	9q21.13	2.61	3.55	1.36	1.35	-0.94	0.005171	0.0498	Unaltered group
USHBP1	19p13.11	4.95	5.63	0.99	0.99	-0.69	0.005171	0.0498	Unaltered group
DNM1P46	15q26.3	2.28	2.92	0.89	1.18	-0.64	0.005173	0.0498	Unaltered group
ZIC4	3q24	0.06	0.27	0.21	0.69	-0.21	0.005176	0.0498	Unaltered group
SUGCT	7p14.1	7.65	6.9	1.03	1.43	0.74	0.005179	0.0498	Altered group

## Sheet: Descartes annotations
### Organ specific transcriptional signatures were accessed from Enrichr database
Downregulated signatures
Vascular endothelial cells in Pancreas	14/67	2.37595e-05	0.000194828	0	0	4.34243	46.2361	CCL14;BTNL9;PLVAP;ARHGEF15;FOXI2;CLEC14A;FAM167B;CLEC3B;TMEM88;NOSTRIN;ESAM;CYYR1;OIT3;CD3
Ductal cells in Pancreas	15/120	0.00391365	0.0168905	0	0	2.34401	12.9935	ANXA4;UGT2B15;ATP1B1;PLD1;BAAT;SLC4A4;ANO3;SLC5A9;PNLDC1;A4GNT;ATP13A4;UGT2A3;TMEM229A;PPARGC1A;HABP2
Upregulated signatures
Term	Overlap	P-value	Adjusted P-value	Old P-value	Old Adjusted P-value	Odds Ratio	Combined Score	Genes
Mesothelial cells in Pancreas	11/109	0.00516867	0.0718445	0	0	2.64413	13.9217	SCEL;GPRC5A;MUC16;PPP2R2C;COL11A1;COX6B2;MSLN;UPK3B;CST6;KLK10;KLK7
Ductal cells in Pancreas	15/120	0.00391365	0.0168905	0	0	2.34401	12.9935	ANXA4;UGT2B15;ATP1B1;PLD1;BAAT;SLC4A4;ANO3;SLC5A9;PNLDC1;A4GNT;ATP13A4;UGT2A3;TMEM229A;PPARGC1A;HABP2
