# Supplementary material for: MUC16 and TP53 family co-regulate tumor-stromal heterogeneity in pancreatic adenocarcinoma
Source: Front Oncol. 2023 Feb 3;13:1073820. doi: 10.3389/fonc.2023.1073820 (PMC9936860; doi:10.3389/fonc.2023.1073820)
Supplement: Supplementary file 5 [file DataSheet_2.xlsx]

## Sheet: sample class
## cbioportal webpage can be accessed using the below link
https://www.cbioportal.org/comparison/overlap?comparisonId=62b1d77204dc3538746a0cd0
## Bailey's classification
Sample ID	Patient ID	ADEX	Immunogenic	progenitor	squamous
TCGA-F2-6879-01	TCGA-F2-6879	No	No	Yes	No
TCGA-HZ-7919-01	TCGA-HZ-7919	No	No	Yes	No
TCGA-HZ-7922-01	TCGA-HZ-7922	Yes	No	No	No
TCGA-HZ-7925-01	TCGA-HZ-7925	No	Yes	No	No
TCGA-HZ-7926-01	TCGA-HZ-7926	No	No	Yes	No
TCGA-IB-7644-01	TCGA-IB-7644	No	No	Yes	No
TCGA-IB-7646-01	TCGA-IB-7646	No	No	No	Yes
TCGA-IB-7647-01	TCGA-IB-7647	No	Yes	No	No
TCGA-IB-7649-01	TCGA-IB-7649	Yes	No	No	No
TCGA-IB-7651-01	TCGA-IB-7651	No	Yes	No	No
TCGA-IB-7652-01	TCGA-IB-7652	Yes	No	No	No
TCGA-IB-7885-01	TCGA-IB-7885	No	No	No	Yes
TCGA-IB-7886-01	TCGA-IB-7886	No	No	Yes	No
TCGA-IB-7887-01	TCGA-IB-7887	No	No	Yes	No
TCGA-IB-7888-01	TCGA-IB-7888	No	Yes	No	No
TCGA-IB-7889-01	TCGA-IB-7889	Yes	No	No	No
TCGA-HZ-8001-01	TCGA-HZ-8001	No	Yes	No	No
TCGA-HZ-8002-01	TCGA-HZ-8002	Yes	No	No	No
TCGA-HZ-8003-01	TCGA-HZ-8003	Yes	No	No	No
TCGA-HZ-8005-01	TCGA-HZ-8005	No	No	No	Yes
TCGA-IB-7645-01	TCGA-IB-7645	No	Yes	No	No
TCGA-IB-7890-01	TCGA-IB-7890	No	No	No	Yes
TCGA-IB-7891-01	TCGA-IB-7891	Yes	No	No	No
TCGA-IB-7893-01	TCGA-IB-7893	No	No	No	Yes
TCGA-IB-7897-01	TCGA-IB-7897	No	Yes	No	No
TCGA-H6-8124-01	TCGA-H6-8124	No	No	No	Yes
TCGA-HZ-8315-01	TCGA-HZ-8315	Yes	No	No	No
TCGA-HZ-8317-01	TCGA-HZ-8317	Yes	No	No	No
TCGA-HZ-8519-01	TCGA-HZ-8519	No	Yes	No	No
TCGA-HZ-8636-01	TCGA-HZ-8636	No	Yes	No	No
TCGA-HZ-8637-01	TCGA-HZ-8637	No	Yes	No	No
TCGA-IB-8126-01	TCGA-IB-8126	Yes	No	No	No
TCGA-IB-8127-01	TCGA-IB-8127	No	No	No	Yes
TCGA-F2-A44G-01	TCGA-F2-A44G	No	No	Yes	No
TCGA-F2-A44H-01	TCGA-F2-A44H	Yes	No	No	No
TCGA-FB-A4P5-01	TCGA-FB-A4P5	Yes	No	No	No
TCGA-FB-A4P6-01	TCGA-FB-A4P6	Yes	No	No	No
TCGA-FB-A545-01	TCGA-FB-A545	No	No	No	Yes
TCGA-H6-A45N-01	TCGA-H6-A45N	Yes	No	No	No
TCGA-HV-A5A3-01	TCGA-HV-A5A3	No	No	No	Yes
TCGA-HV-A5A4-01	TCGA-HV-A5A4	No	No	Yes	No
TCGA-HV-A5A5-01	TCGA-HV-A5A5	Yes	No	No	No
TCGA-HV-A5A6-01	TCGA-HV-A5A6	No	No	No	Yes
TCGA-HZ-A49G-01	TCGA-HZ-A49G	Yes	No	No	No
TCGA-HZ-A49H-01	TCGA-HZ-A49H	Yes	No	No	No
TCGA-HZ-A49I-01	TCGA-HZ-A49I	No	No	Yes	No
TCGA-HZ-A4BH-01	TCGA-HZ-A4BH	No	Yes	No	No
TCGA-HZ-A4BK-01	TCGA-HZ-A4BK	No	No	Yes	No
TCGA-M8-A5N4-01	TCGA-M8-A5N4	No	No	Yes	No
TCGA-FB-A5VM-01	TCGA-FB-A5VM	No	No	No	Yes
TCGA-FB-A78T-01	TCGA-FB-A78T	No	No	Yes	No
TCGA-IB-A5SO-01	TCGA-IB-A5SO	No	Yes	No	No
TCGA-IB-A5SP-01	TCGA-IB-A5SP	No	No	Yes	No
TCGA-IB-A5SQ-01	TCGA-IB-A5SQ	No	Yes	No	No
TCGA-IB-A5SS-01	TCGA-IB-A5SS	No	No	No	Yes
TCGA-IB-A5ST-01	TCGA-IB-A5ST	No	Yes	No	No
TCGA-OE-A75W-01	TCGA-OE-A75W	No	No	Yes	No
TCGA-PZ-A5RE-01	TCGA-PZ-A5RE	No	No	Yes	No
TCGA-Q3-A5QY-01	TCGA-Q3-A5QY	No	Yes	No	No
TCGA-US-A774-01	TCGA-US-A774	Yes	No	No	No
TCGA-US-A779-01	TCGA-US-A779	No	No	Yes	No
TCGA-US-A77E-01	TCGA-US-A77E	No	No	Yes	No
TCGA-US-A77G-01	TCGA-US-A77G	No	No	Yes	No
TCGA-HV-A7OL-01	TCGA-HV-A7OL	No	No	Yes	No
TCGA-HZ-A77O-01	TCGA-HZ-A77O	Yes	No	No	No
TCGA-HZ-A77P-01	TCGA-HZ-A77P	Yes	No	No	No
TCGA-IB-A6UF-01	TCGA-IB-A6UF	No	No	No	Yes
TCGA-IB-A6UG-01	TCGA-IB-A6UG	Yes	No	No	No
TCGA-LB-A7SX-01	TCGA-LB-A7SX	No	No	Yes	No
TCGA-RB-A7B8-01	TCGA-RB-A7B8	No	No	Yes	No
TCGA-US-A776-01	TCGA-US-A776	No	No	Yes	No
TCGA-HZ-A77Q-01	TCGA-HZ-A77Q	No	Yes	No	No
TCGA-HZ-A8P0-01	TCGA-HZ-A8P0	Yes	No	No	No
TCGA-IB-A7LX-01	TCGA-IB-A7LX	No	No	No	Yes
TCGA-IB-A7M4-01	TCGA-IB-A7M4	No	No	No	Yes
TCGA-LB-A8F3-01	TCGA-LB-A8F3	Yes	No	No	No
TCGA-S4-A8RP-01	TCGA-S4-A8RP	No	No	Yes	No
TCGA-XN-A8T3-01	TCGA-XN-A8T3	Yes	No	No	No
TCGA-XN-A8T5-01	TCGA-XN-A8T5	No	Yes	No	No
TCGA-YB-A89D-01	TCGA-YB-A89D	No	No	Yes	No
TCGA-YY-A8LH-01	TCGA-YY-A8LH	No	No	Yes	No
TCGA-F2-A8YN-01	TCGA-F2-A8YN	No	No	Yes	No
TCGA-HZ-A8P1-01	TCGA-HZ-A8P1	No	No	Yes	No
TCGA-IB-AAUM-01	TCGA-IB-AAUM	Yes	No	No	No
TCGA-IB-AAUP-01	TCGA-IB-AAUP	No	Yes	No	No
TCGA-IB-AAUT-01	TCGA-IB-AAUT	Yes	No	No	No
TCGA-IB-AAUU-01	TCGA-IB-AAUU	No	No	Yes	No
TCGA-Q3-AA2A-01	TCGA-Q3-AA2A	No	No	Yes	No
TCGA-S4-A8RM-01	TCGA-S4-A8RM	No	No	Yes	No
TCGA-S4-A8RO-01	TCGA-S4-A8RO	No	No	No	Yes
TCGA-YH-A8SY-01	TCGA-YH-A8SY	No	No	No	Yes
TCGA-2L-AAQA-01	TCGA-2L-AAQA	No	No	Yes	No
TCGA-2L-AAQL-01	TCGA-2L-AAQL	No	No	Yes	No
TCGA-3A-A9I5-01	TCGA-3A-A9I5	Yes	No	No	No
TCGA-3A-A9I7-01	TCGA-3A-A9I7	No	Yes	No	No
TCGA-3A-A9I9-01	TCGA-3A-A9I9	Yes	No	No	No
TCGA-3A-A9IC-01	TCGA-3A-A9IC	No	No	No	Yes
TCGA-3E-AAAY-01	TCGA-3E-AAAY	Yes	No	No	No
TCGA-3E-AAAZ-01	TCGA-3E-AAAZ	No	No	Yes	No
TCGA-F2-A7TX-01	TCGA-F2-A7TX	Yes	No	No	No
TCGA-IB-AAUN-01	TCGA-IB-AAUN	Yes	No	No	No
TCGA-IB-AAUO-01	TCGA-IB-AAUO	No	No	No	Yes
TCGA-IB-AAUR-01	TCGA-IB-AAUR	No	Yes	No	No
TCGA-IB-AAUS-01	TCGA-IB-AAUS	No	Yes	No	No
TCGA-2L-AAQE-01	TCGA-2L-AAQE	No	No	No	Yes
TCGA-2L-AAQI-01	TCGA-2L-AAQI	No	No	Yes	No
TCGA-2L-AAQJ-01	TCGA-2L-AAQJ	No	No	Yes	No
TCGA-3A-A9IB-01	TCGA-3A-A9IB	No	No	No	Yes
TCGA-3A-A9IH-01	TCGA-3A-A9IH	No	No	Yes	No
TCGA-3A-A9IU-01	TCGA-3A-A9IU	No	No	No	Yes
TCGA-FB-AAPS-01	TCGA-FB-AAPS	No	Yes	No	No
TCGA-HV-AA8X-01	TCGA-HV-AA8X	No	No	Yes	No
TCGA-LB-A9Q5-01	TCGA-LB-A9Q5	Yes	No	No	No
TCGA-RB-AA9M-01	TCGA-RB-AA9M	No	Yes	No	No
TCGA-XD-AAUL-01	TCGA-XD-AAUL	No	No	No	Yes
TCGA-2J-AAB1-01	TCGA-2J-AAB1	No	No	Yes	No
TCGA-2J-AAB4-01	TCGA-2J-AAB4	No	No	Yes	No
TCGA-2J-AAB6-01	TCGA-2J-AAB6	No	No	No	Yes
TCGA-2J-AAB8-01	TCGA-2J-AAB8	No	No	Yes	No
TCGA-2J-AAB9-01	TCGA-2J-AAB9	Yes	No	No	No
TCGA-2J-AABA-01	TCGA-2J-AABA	No	No	Yes	No
TCGA-2J-AABE-01	TCGA-2J-AABE	No	No	Yes	No
TCGA-2J-AABF-01	TCGA-2J-AABF	No	No	Yes	No
TCGA-2J-AABH-01	TCGA-2J-AABH	No	No	Yes	No
TCGA-2J-AABI-01	TCGA-2J-AABI	No	No	No	Yes
TCGA-2J-AABK-01	TCGA-2J-AABK	No	No	Yes	No
TCGA-2J-AABO-01	TCGA-2J-AABO	Yes	No	No	No
TCGA-2J-AABR-01	TCGA-2J-AABR	Yes	No	No	No
TCGA-2J-AABT-01	TCGA-2J-AABT	No	Yes	No	No
TCGA-2J-AABU-01	TCGA-2J-AABU	No	No	No	Yes
TCGA-2J-AABV-01	TCGA-2J-AABV	Yes	No	No	No
TCGA-3A-A9IX-01	TCGA-3A-A9IX	Yes	No	No	No
TCGA-3A-A9IZ-01	TCGA-3A-A9IZ	No	No	No	Yes
TCGA-3A-A9J0-01	TCGA-3A-A9J0	No	No	Yes	No
TCGA-FB-AAPQ-01	TCGA-FB-AAPQ	No	No	Yes	No
TCGA-FB-AAPU-01	TCGA-FB-AAPU	No	No	Yes	No
TCGA-FB-AAPY-01	TCGA-FB-AAPY	No	No	Yes	No
TCGA-FB-AAPZ-01	TCGA-FB-AAPZ	No	No	No	Yes
TCGA-FB-AAQ0-01	TCGA-FB-AAQ0	No	No	Yes	No
TCGA-FB-AAQ1-01	TCGA-FB-AAQ1	Yes	No	No	No
TCGA-FB-AAQ2-01	TCGA-FB-AAQ2	No	No	No	Yes
TCGA-FB-AAQ3-01	TCGA-FB-AAQ3	No	No	Yes	No
TCGA-FB-AAQ6-01	TCGA-FB-AAQ6	No	No	Yes	No
TCGA-HV-AA8V-01	TCGA-HV-AA8V	No	No	No	Yes
TCGA-HZ-A9TJ-01	TCGA-HZ-A9TJ	No	No	Yes	No
TCGA-IB-AAUQ-01	TCGA-IB-AAUQ	No	No	No	Yes
TCGA-XD-AAUG-01	TCGA-XD-AAUG	No	Yes	No	No
TCGA-XD-AAUH-01	TCGA-XD-AAUH	No	Yes	No	No
TCGA-XD-AAUI-01	TCGA-XD-AAUI	No	Yes	No	No
TCGA-Z5-AAPL-01	TCGA-Z5-AAPL	No	Yes	No	No

## Sheet: differential_clinical
## cbioportal webpage can be accessed using the below link
https://www.cbioportal.org/comparison/overlap?comparisonId=62b1d77204dc3538746a0cd0
Clinical Attribute	Attribute Type	Statistical Test	p-Value	q-Value
Fraction Genome Altered	Sample	Kruskal Wallis Test	9.3e-14	6.61e-12
Mutation Count	Sample	Kruskal Wallis Test	0.003512	0.0833
TMB (nonsynonymous)	Sample	Kruskal Wallis Test	0.003521	0.0833
Neoplasm Histologic Grade	Patient	Chi-squared Test	0.004753	0.0844
Tissue Prospective Collection Indicator	Patient	Chi-squared Test	0.028	0.275
Tissue Retrospective Collection Indicator	Patient	Chi-squared Test	0.028	0.275
Daily Alcohol	Patient	Chi-squared Test	0.0294	0.275
Days to Sample Collection.	Sample	Kruskal Wallis Test	0.0314	0.275
Family History of Cancer	Patient	Chi-squared Test	0.0348	0.275
Longest Dimension	Sample	Kruskal Wallis Test	0.0546	0.336
Histologic Grading System Tier Category	Patient	Chi-squared Test	0.0589	0.336
Tumor resected max dimension	Patient	Kruskal Wallis Test	0.0661	0.336
Oct embedded	Sample	Chi-squared Test	0.0663	0.336
Chronic Pancreatitis Personal Medical History Indicator	Patient	Chi-squared Test	0.0766	0.363
Sex	Patient	Chi-squared Test	0.0852	0.378
Shortest Dimension	Sample	Kruskal Wallis Test	0.102	0.427
Tissue Source Site	Patient	Chi-squared Test	0.109	0.431
Lymph Node(s) Examined Number	Patient	Kruskal Wallis Test	0.124	0.438
First Pathologic Diagnosis Biospecimen Acquisition Other Method Type	Patient	Chi-squared Test	0.135	0.438
Form completion date	Patient	Chi-squared Test	0.142	0.438
New Neoplasm Event Post Initial Therapy Indicator	Patient	Chi-squared Test	0.145	0.438
Alcohol Exposure Intensity	Patient	Chi-squared Test	0.15	0.438
Sample Initial Weight	Sample	Kruskal Wallis Test	0.152	0.438
Alcohol History Documented	Patient	Chi-squared Test	0.157	0.438
Tumor Other Histologic Subtype	Patient	Chi-squared Test	0.161	0.438
First Pathologic Diagnosis Biospecimen Acquisition Method Type	Patient	Chi-squared Test	0.183	0.465
Participant Personal Medical History Diabetes Mellitus Ind-3	Patient	Chi-squared Test	0.203	0.494
Diagnosis Age	Patient	Kruskal Wallis Test	0.21	0.494
American Joint Committee on Cancer Metastasis Stage Code	Patient	Chi-squared Test	0.222	0.494
Invasive Adenocarcinoma Histology Diagnosis Indicator	Patient	Chi-squared Test	0.223	0.494
Person Cigarette Smoking History Pack Year Value	Patient	Kruskal Wallis Test	0.295	0.634
Patient Primary Tumor Site	Patient	Chi-squared Test	0.307	0.637
Primary Other Site of Disease Name	Patient	Chi-squared Test	0.314	0.637
Person Neoplasm Status	Patient	Chi-squared Test	0.325	0.64
Diabetes Onset Less Initial Pathologic Diagnosis Date Calculated Day Value	Patient	Chi-squared Test	0.336	0.646
Year Cancer Initial Diagnosis	Patient	Kruskal Wallis Test	0.353	0.66
Patient Smoking History Category	Patient	Chi-squared Test	0.38	0.692
Adjuvant Postoperative Targeted Therapy Administered Indicator	Patient	Chi-squared Test	0.398	0.707
Pathology report uuid	Sample	Chi-squared Test	0.451	0.712
Pathology Report File Name	Sample	Chi-squared Test	0.451	0.712
Other Patient ID	Patient	Chi-squared Test	0.451	0.712
Other Sample ID	Sample	Chi-squared Test	0.451	0.712
Surgical Margin Resection Status	Patient	Chi-squared Test	0.461	0.712
Stopped Smoking Year	Patient	Kruskal Wallis Test	0.472	0.712
Neoplasm Histologic Type Name	Patient	Chi-squared Test	0.474	0.712
American Joint Committee on Cancer Publication Version Type	Patient	Chi-squared Test	0.482	0.712
Positive Finding Lymph Node Hematoxylin and Eosin Staining Microscopy Count	Patient	Kruskal Wallis Test	0.5	0.725
Did patient start adjuvant postoperative radiotherapy?	Patient	Chi-squared Test	0.531	0.727
Alcohol Consumption Frequency	Patient	Chi-squared Test	0.538	0.727
Race Category	Patient	Chi-squared Test	0.541	0.727
Started Smoking Year	Patient	Kruskal Wallis Test	0.542	0.727
Family History Cancer Type	Patient	Chi-squared Test	0.579	0.762
Primary Lymph Node Presentation Assessment Ind-3	Patient	Chi-squared Test	0.598	0.768
Number of Samples Per Patient	Patient	Chi-squared Test	0.606	0.768
Patient Death Reason	Patient	Chi-squared Test	0.616	0.768
Neoplasm Disease Lymph Node Stage American Joint Committee on Cancer Code	Patient	Chi-squared Test	0.645	0.789

## Sheet: Genetic_alterations
Identifier	TP53_MUT	SMAD4_MUT	CDKN2A_MUT	GNAS_MUT	TP53_CNV	MYC_CNV	CDKN2A_CNV	Subtype	SMAD4_CNV	KRAS_MUT
TCGA-IB-7891-01	Missense	Missense			Deep Deletion	Diploid	Diploid	ADEX	Deep Deletion
TCGA-2L-AAQE-01	Truncating		Missense		Shallow Deletion	Amplification	Shallow Deletion	SQUAMOUS	Deep Deletion	Missense
TCGA-OE-A75W-01	Truncating		Missense		Shallow Deletion	Amplification	Shallow Deletion	PROGENITOR	Deep Deletion	Missense
TCGA-FB-A5VM-01	Truncating				Diploid	Amplification	Deep Deletion	SQUAMOUS	Shallow Deletion	Missense
TCGA-HZ-7922-01	Truncating				Shallow Deletion	Amplification	Deep Deletion	ADEX	Diploid	Missense
TCGA-IB-7890-01	Truncating				Diploid	Amplification	Deep Deletion	SQUAMOUS	Shallow Deletion	Missense
TCGA-US-A779-01	Truncating				Shallow Deletion	Amplification	Deep Deletion	PROGENITOR	Diploid	Missense
TCGA-2J-AABH-01	Truncating				Shallow Deletion	Amplification	Shallow Deletion	PROGENITOR	Shallow Deletion	Missense
TCGA-IB-7886-01	Truncating	Truncating	Truncating		Shallow Deletion	Gain	Shallow Deletion	PROGENITOR	Deep Deletion	Missense
TCGA-2J-AAB8-01	Truncating	Truncating			Diploid	Diploid	Diploid	PROGENITOR	Deep Deletion	Missense
TCGA-FB-AAPZ-01	Truncating				Shallow Deletion	Gain	Deep Deletion	SQUAMOUS	Deep Deletion	Missense
TCGA-HV-A5A6-01	Truncating				Shallow Deletion	Gain	Shallow Deletion	SQUAMOUS	Deep Deletion	Missense
TCGA-2J-AABI-01	Truncating	Truncating			Shallow Deletion	Diploid	Shallow Deletion	SQUAMOUS	Shallow Deletion	Missense
TCGA-FB-AAPY-01	Truncating	Truncating			Shallow Deletion	Diploid	Shallow Deletion	PROGENITOR	Shallow Deletion	Missense
TCGA-IB-7889-01	Truncating	Missense	Truncating		Shallow Deletion	Gain	Diploid	ADEX	Shallow Deletion	Missense
TCGA-FB-AAPQ-01	Truncating	Missense			Shallow Deletion	Diploid	Shallow Deletion	PROGENITOR	Shallow Deletion	Missense
TCGA-LB-A9Q5-01	Truncating	Missense			Diploid	Diploid	Diploid	ADEX	Diploid	Missense
TCGA-IB-AAUU-01	Truncating				Shallow Deletion	Shallow Deletion	Deep Deletion	PROGENITOR	Shallow Deletion	Missense
TCGA-LB-A7SX-01	Truncating				Shallow Deletion	Diploid	Deep Deletion	PROGENITOR	Shallow Deletion
TCGA-2J-AABF-01	Truncating		Truncating		Diploid	Gain	Shallow Deletion	PROGENITOR	Shallow Deletion	Missense
TCGA-IB-A5SO-01	Truncating			Missense	Diploid	Diploid	Diploid	IMMUNOGENIC	Shallow Deletion	Missense
TCGA-2J-AAB9-01	Truncating				Diploid	Diploid	Diploid	ADEX	Diploid	Missense
TCGA-3E-AAAY-01	Truncating				Diploid	Diploid	Diploid	ADEX	Diploid	Missense
TCGA-F2-A8YN-01	Truncating				Shallow Deletion	Diploid	Shallow Deletion	PROGENITOR	Shallow Deletion	Missense
TCGA-HZ-A77P-01	Truncating				Diploid	Diploid	Diploid	ADEX	Shallow Deletion	Missense
TCGA-HZ-7925-01	Truncating				Diploid	Gain	Shallow Deletion	IMMUNOGENIC	Shallow Deletion	Missense
TCGA-IB-7645-01	Truncating				Diploid	Diploid	Shallow Deletion	IMMUNOGENIC	Diploid	Missense
TCGA-IB-7888-01	Truncating				Shallow Deletion	Diploid	Diploid	IMMUNOGENIC	Diploid
TCGA-RB-AA9M-01	Truncating				Diploid	Diploid	Shallow Deletion	IMMUNOGENIC	Shallow Deletion	Missense
TCGA-HZ-8005-01	Splice		Truncating		Shallow Deletion	Amplification	Shallow Deletion	SQUAMOUS	Shallow Deletion	Missense
TCGA-IB-7649-01	Splice		Truncating		Diploid	Amplification	Shallow Deletion	ADEX	Shallow Deletion	Missense
TCGA-3A-A9J0-01	Splice				Shallow Deletion	Shallow Deletion	Deep Deletion	PROGENITOR	Deep Deletion
TCGA-2L-AAQL-01	Splice				Shallow Deletion	Diploid	Deep Deletion	PROGENITOR	Shallow Deletion	Missense
TCGA-HZ-8636-01	Inframe				Shallow Deletion	Gain	Deep Deletion	IMMUNOGENIC	Shallow Deletion	Missense
TCGA-IB-A7M4-01	Missense				Shallow Deletion	Amplification	Shallow Deletion	SQUAMOUS	Deep Deletion	Missense
TCGA-S4-A8RO-01	Missense				Shallow Deletion	Amplification	Diploid	SQUAMOUS	Deep Deletion	Missense
TCGA-HV-A5A3-01	Missense	Truncating			Shallow Deletion	Amplification	Deep Deletion	SQUAMOUS	Shallow Deletion	Missense
TCGA-IB-A5SS-01	Missense	Truncating	Truncating		Shallow Deletion	Amplification	Shallow Deletion	SQUAMOUS	Shallow Deletion	Missense
TCGA-FB-AAQ6-01	Missense	Truncating			Shallow Deletion	Amplification	Shallow Deletion	PROGENITOR	Shallow Deletion	Missense
TCGA-IB-AAUN-01	Missense	Truncating			Shallow Deletion	Amplification	Shallow Deletion	ADEX	Shallow Deletion	Missense
TCGA-3A-A9IH-01	Missense	Missense			Shallow Deletion	Amplification	Shallow Deletion	PROGENITOR	Shallow Deletion	Missense
TCGA-XD-AAUI-01	Missense				Shallow Deletion	Amplification	Deep Deletion	IMMUNOGENIC	Shallow Deletion	Missense
TCGA-FB-AAQ2-01	Missense				Shallow Deletion	Amplification	Shallow Deletion	SQUAMOUS	Shallow Deletion	Missense
TCGA-IB-AAUQ-01	Missense				Diploid	Amplification	Diploid	SQUAMOUS	Shallow Deletion	Missense
TCGA-2J-AABO-01	Missense				Shallow Deletion	Diploid	Deep Deletion	ADEX	Deep Deletion	Missense
TCGA-2J-AABU-01	Missense				Shallow Deletion	Diploid	Deep Deletion	SQUAMOUS	Deep Deletion	Missense
TCGA-2L-AAQI-01	Missense				Shallow Deletion	Gain	Deep Deletion	PROGENITOR	Deep Deletion	Missense
TCGA-3A-A9IZ-01	Missense				Shallow Deletion	Gain	Deep Deletion	SQUAMOUS	Deep Deletion	Missense
TCGA-IB-7887-01	Missense				Shallow Deletion	Diploid	Deep Deletion	PROGENITOR	Deep Deletion	Missense
TCGA-IB-7893-01	Missense				Shallow Deletion	Gain	Deep Deletion	SQUAMOUS	Deep Deletion	Missense
TCGA-HV-A7OL-01	Missense		Truncating		Shallow Deletion	Diploid	Shallow Deletion	PROGENITOR	Deep Deletion	Missense
TCGA-3A-A9IB-01	Missense				Shallow Deletion	Gain	Shallow Deletion	SQUAMOUS	Deep Deletion	Missense
TCGA-F2-6879-01	Missense				Shallow Deletion	Gain	Shallow Deletion	PROGENITOR	Deep Deletion	Missense
TCGA-M8-A5N4-01	Missense				Shallow Deletion	Gain	Shallow Deletion	PROGENITOR	Deep Deletion	Missense
TCGA-FB-A78T-01	Missense	Truncating	Truncating		Shallow Deletion	Gain	Shallow Deletion	PROGENITOR	Shallow Deletion	Missense
TCGA-2J-AAB4-01	Missense	Truncating			Shallow Deletion	Gain	Diploid	PROGENITOR	Shallow Deletion	Missense
TCGA-HV-AA8X-01	Missense	Truncating			Shallow Deletion	Diploid	Shallow Deletion	PROGENITOR	Shallow Deletion	Missense
TCGA-IB-A5SP-01	Missense	Truncating			Shallow Deletion	Gain	Shallow Deletion	PROGENITOR	Shallow Deletion	Missense
TCGA-IB-7644-01	Missense	Truncating			Shallow Deletion	Diploid	Diploid	PROGENITOR	Shallow Deletion	Missense
TCGA-HZ-A77Q-01	Missense	Inframe			Shallow Deletion	Diploid	Deep Deletion	IMMUNOGENIC	Shallow Deletion	Missense
TCGA-HV-AA8V-01	Missense	Missense		Missense	Diploid	Gain	Deep Deletion	SQUAMOUS	Diploid	Missense
TCGA-PZ-A5RE-01	Missense	Missense			Shallow Deletion	Diploid	Deep Deletion	PROGENITOR	Shallow Deletion	Missense
TCGA-2J-AAB6-01	Missense				Diploid	Diploid	Deep Deletion	SQUAMOUS	Shallow Deletion	Missense
TCGA-2J-AAB1-01	Missense			Missense	Diploid	Diploid	Deep Deletion	PROGENITOR	Diploid	Missense
TCGA-FB-AAQ0-01	Missense				Shallow Deletion	Gain	Deep Deletion	PROGENITOR	Shallow Deletion	Missense
TCGA-HZ-A4BK-01	Missense				Shallow Deletion	Diploid	Deep Deletion	PROGENITOR	Shallow Deletion	Missense
TCGA-HZ-A49I-01	Missense				Shallow Deletion	Diploid	Deep Deletion	PROGENITOR	Shallow Deletion	Missense
TCGA-HZ-8315-01	Missense				Shallow Deletion	Gain	Deep Deletion	ADEX	Shallow Deletion	Missense
TCGA-IB-A6UF-01	Missense				Shallow Deletion	Gain	Deep Deletion	SQUAMOUS	Shallow Deletion	Missense
TCGA-IB-7646-01	Missense				Shallow Deletion	Gain	Deep Deletion	SQUAMOUS	Diploid	Missense
TCGA-XD-AAUL-01	Missense				Shallow Deletion	Diploid	Deep Deletion	SQUAMOUS	Shallow Deletion	Missense
TCGA-XN-A8T3-01	Missense				Shallow Deletion	Gain	Deep Deletion	ADEX	Shallow Deletion	Missense
TCGA-YH-A8SY-01	Missense				Shallow Deletion	Gain	Deep Deletion	SQUAMOUS	Shallow Deletion	Missense
TCGA-2J-AABK-01	Missense		Truncating		Shallow Deletion	Diploid	Diploid	PROGENITOR	Shallow Deletion	Missense
TCGA-IB-A6UG-01	Missense		Truncating		Diploid	Gain	Diploid	ADEX	Shallow Deletion	Missense
TCGA-IB-8127-01	Missense		Truncating		Shallow Deletion	Gain	Shallow Deletion	SQUAMOUS	Shallow Deletion	Missense
TCGA-HZ-A4BH-01	Missense		Missense		Shallow Deletion	Diploid	Shallow Deletion	IMMUNOGENIC	Shallow Deletion	Missense
TCGA-HZ-A77O-01	Missense		Missense		Shallow Deletion	Gain	Shallow Deletion	ADEX	Shallow Deletion	Missense
TCGA-FB-A545-01	Missense		Inframe		Shallow Deletion	Gain	Shallow Deletion	SQUAMOUS	Shallow Deletion	Missense
TCGA-HZ-A49G-01	Missense		Missense		Diploid	Diploid	Shallow Deletion	ADEX	Shallow Deletion	Missense
TCGA-IB-7647-01	Missense				Diploid	Gain	Shallow Deletion	0		Missense
TCGA-2J-AABR-01	Missense				Diploid	Diploid	Diploid	ADEX	Shallow Deletion	Missense
TCGA-2J-AABV-01	Missense				Diploid	Diploid	Diploid	ADEX	Shallow Deletion	Missense
TCGA-2L-AAQA-01	Missense				Shallow Deletion	Diploid	Shallow Deletion	PROGENITOR	Shallow Deletion	Missense
TCGA-2L-AAQJ-01	Missense				Shallow Deletion	Gain	Shallow Deletion	PROGENITOR	Shallow Deletion	Missense
TCGA-3A-A9I9-01	Missense				Shallow Deletion	Diploid	Shallow Deletion	ADEX	Shallow Deletion	Missense
TCGA-F2-A7TX-01	Missense				Shallow Deletion	Gain	Diploid	ADEX	Shallow Deletion	Missense
TCGA-FB-AAPS-01	Missense				Shallow Deletion	Diploid	Shallow Deletion	IMMUNOGENIC	Diploid	Missense
TCGA-H6-A45N-01	Missense				Diploid	Diploid	Diploid	ADEX	Shallow Deletion	Missense
TCGA-H6-8124-01	Missense				Shallow Deletion	Diploid	Shallow Deletion	SQUAMOUS	Shallow Deletion	Missense
TCGA-HV-A5A5-01	Missense				Diploid	Diploid	Diploid	ADEX	Shallow Deletion	Missense
TCGA-HZ-A9TJ-01	Missense				Shallow Deletion	Gain	Shallow Deletion	PROGENITOR	Shallow Deletion	Missense
TCGA-HZ-8001-01	Missense				Shallow Deletion	Diploid	Diploid	IMMUNOGENIC	Shallow Deletion	Missense
TCGA-HZ-8003-01	Missense				Diploid	Diploid	Diploid	ADEX	Diploid	Missense
TCGA-HZ-8519-01	Missense				Diploid	Diploid	Diploid	IMMUNOGENIC	Diploid	Missense
TCGA-HZ-8637-01	Missense				Diploid	Gain	Shallow Deletion	IMMUNOGENIC	Shallow Deletion	Missense
TCGA-IB-A5ST-01	Missense				Diploid	Diploid	Diploid	IMMUNOGENIC	Diploid	Missense
TCGA-IB-7652-01	Missense				Shallow Deletion	Gain	Shallow Deletion	ADEX	Shallow Deletion	Missense
TCGA-US-A774-01	Missense				Diploid	Diploid	Diploid	ADEX	Shallow Deletion	Missense
TCGA-XD-AAUG-01	Missense				Diploid	Diploid	Diploid	IMMUNOGENIC	Shallow Deletion	Missense
TCGA-XD-AAUH-01	Missense				Diploid	Diploid	Diploid	IMMUNOGENIC	Diploid
TCGA-XN-A8T5-01	Missense				Diploid	Diploid	Diploid	IMMUNOGENIC	Diploid	Missense
TCGA-Z5-AAPL-01	Missense				Diploid	Diploid	Diploid	IMMUNOGENIC	Diploid	Missense
TCGA-3A-A9IU-01	Missense		Truncating		Shallow Deletion	Diploid	Shallow Deletion	SQUAMOUS	Deep Deletion	Missense
TCGA-H8-A6C1-01					Shallow Deletion	Amplification	Deep Deletion	0		NA
TCGA-L1-A7W4-01					Gain	Amplification	Shallow Deletion	0		NA
TCGA-FB-AAQ3-01		Truncating			Shallow Deletion	Amplification	Deep Deletion	PROGENITOR	Shallow Deletion	Missense
TCGA-3A-A9IX-01		Missense			Diploid	Amplification	Shallow Deletion	ADEX	Diploid	Missense
TCGA-F2-A44G-01				Missense	Shallow Deletion	Diploid	Deep Deletion	PROGENITOR	Deep Deletion	Missense
TCGA-Q3-AA2A-01					Shallow Deletion	Diploid	Shallow Deletion	PROGENITOR	Deep Deletion	Missense
TCGA-2J-AABA-01		Truncating			Diploid	Diploid	Deep Deletion	PROGENITOR	Shallow Deletion
TCGA-HV-A5A4-01		Truncating			Diploid	Diploid	Deep Deletion	PROGENITOR	Shallow Deletion	Missense
TCGA-S4-A8RM-01		Truncating			Shallow Deletion	Gain	Deep Deletion	PROGENITOR	Shallow Deletion	Missense
TCGA-S4-A8RP-01		Truncating			Diploid	Gain	Deep Deletion	PROGENITOR	Shallow Deletion	Missense
TCGA-2J-AABE-01		Truncating			Shallow Deletion	Diploid	Shallow Deletion	PROGENITOR	Shallow Deletion	Missense
TCGA-HZ-A8P1-01		Truncating			Diploid	Gain	Shallow Deletion	PROGENITOR	Shallow Deletion	Missense
TCGA-US-A77G-01		Truncating			Shallow Deletion	Diploid	Shallow Deletion	PROGENITOR	Shallow Deletion	Missense
TCGA-HZ-7919-01		Missense			Shallow Deletion	Diploid	Deep Deletion	PROGENITOR	Shallow Deletion	Missense
TCGA-YB-A89D-01		Missense	Truncating		Diploid	Gain	Diploid	PROGENITOR	Shallow Deletion	Missense
TCGA-IB-7651-01		Missense		Missense	Diploid	Diploid	Diploid	IMMUNOGENIC	Diploid	Missense
TCGA-3E-AAAZ-01		Missense			Diploid	Diploid	Shallow Deletion	PROGENITOR	Shallow Deletion	Missense
TCGA-IB-AAUR-01		Missense			Diploid	Diploid	Diploid	IMMUNOGENIC	Diploid	Missense
TCGA-HZ-8317-01		Missense		Missense	Diploid	Diploid	Diploid	ADEX	Diploid
TCGA-IB-AAUM-01		Missense			Diploid	Diploid	Diploid	ADEX	Shallow Deletion	Missense
TCGA-US-A77E-01				Missense	Diploid	Diploid	Deep Deletion	PROGENITOR	Diploid
TCGA-RB-A7B8-01				Missense	Diploid	Diploid	Deep Deletion	PROGENITOR	Diploid	Missense
TCGA-2J-AABT-01					Shallow Deletion	Diploid	Deep Deletion	IMMUNOGENIC	Shallow Deletion	Missense
TCGA-FB-AAPP-01					Shallow Deletion	Gain	Deep Deletion	0		NA
TCGA-FB-AAPU-01					Diploid	Gain	Deep Deletion	PROGENITOR	Shallow Deletion	Missense
TCGA-FZ-5919-01					NA	NA	NA	0
TCGA-FZ-5922-01					NA	NA	NA	0
TCGA-FZ-5923-01					NA	NA	NA	0
TCGA-IB-A7LX-01					Diploid	Gain	Deep Deletion	SQUAMOUS	Shallow Deletion	Missense
TCGA-IB-AAUO-01					Shallow Deletion	Diploid	Deep Deletion	SQUAMOUS	Diploid	Missense
TCGA-LB-A8F3-01					Gain	Shallow Deletion	Deep Deletion	ADEX	Diploid
TCGA-HZ-A8P0-01			Truncating		Diploid	Diploid	Shallow Deletion	ADEX	Shallow Deletion	Missense
TCGA-HZ-7926-01			Truncating		Diploid	Diploid	Diploid	PROGENITOR	Shallow Deletion	Missense
TCGA-3A-A9I7-01			Missense		Diploid	Diploid	Diploid	IMMUNOGENIC	Shallow Deletion	Missense
TCGA-IB-AAUT-01				Missense	Diploid	Diploid	Diploid	ADEX	Diploid
TCGA-US-A776-01				Missense	Diploid	Gain	Diploid	PROGENITOR	Shallow Deletion
TCGA-3A-A9I5-01					Gain	Gain	Shallow Deletion	ADEX	Diploid
TCGA-3A-A9IC-01					Shallow Deletion	Diploid	Diploid	SQUAMOUS	Diploid	Missense
TCGA-F2-A44H-01					Diploid	Diploid	Shallow Deletion	ADEX	Shallow Deletion
TCGA-F2-6880-01					Diploid	Diploid	Diploid	0		NA
TCGA-F2-7273-01					Diploid	Diploid	Diploid	0		NA
TCGA-F2-7276-01					Diploid	Diploid	Diploid	0		NA
TCGA-FB-A4P5-01					Diploid	Diploid	Diploid	ADEX	Diploid	Missense
TCGA-FB-A4P6-01					NA	NA	NA	ADEX	NA	Missense
TCGA-FB-A7DR-01					Diploid	Shallow Deletion	Shallow Deletion	0		NA
TCGA-FB-AAQ1-01					Shallow Deletion	Gain	Shallow Deletion	ADEX	Gain	Missense
TCGA-FZ-5920-01					NA	NA	NA	0
TCGA-FZ-5921-01					NA	NA	NA	0
TCGA-FZ-5924-01					NA	NA	NA	0
TCGA-FZ-5926-01					NA	NA	NA	0
TCGA-HV-A7OP-01					Diploid	Diploid	Diploid	0		NA
TCGA-HZ-A49H-01					Diploid	Diploid	Diploid	ADEX	Diploid	Missense
TCGA-HZ-7289-01					Shallow Deletion	Gain	Shallow Deletion	0		NA
TCGA-HZ-7918-01					Diploid	Gain	Shallow Deletion	0		NA
TCGA-HZ-7920-01					Diploid	Diploid	Diploid	0		NA
TCGA-HZ-7923-01					Diploid	Diploid	Diploid	0		NA
TCGA-HZ-7924-01					Diploid	Diploid	Diploid	0		NA
TCGA-HZ-8002-01					Diploid	Diploid	Diploid	ADEX	Diploid	Missense
TCGA-HZ-8638-01					Diploid	Diploid	Diploid	0		NA
TCGA-IB-A5SQ-01					Diploid	Diploid	Diploid	IMMUNOGENIC	Shallow Deletion
TCGA-IB-AAUP-01					Diploid	Diploid	Diploid	IMMUNOGENIC	Shallow Deletion	Missense
TCGA-IB-AAUS-01					Diploid	Diploid	Diploid	IMMUNOGENIC	Diploid	Missense
TCGA-IB-AAUV-01					Diploid	Diploid	Diploid	0		NA
TCGA-IB-AAUW-01					Diploid	Diploid	Diploid	0		NA
TCGA-IB-7654-01					Shallow Deletion	Gain	Shallow Deletion	0		NA
TCGA-IB-7885-01					Diploid	Diploid	Shallow Deletion	SQUAMOUS	Shallow Deletion	Missense
TCGA-IB-7897-01					Diploid	Diploid	Diploid	IMMUNOGENIC	Diploid	Missense
TCGA-IB-8126-01					Diploid	Diploid	Diploid	ADEX	Shallow Deletion	Missense
TCGA-Q3-A5QY-01					Diploid	Diploid	Diploid	IMMUNOGENIC	Diploid	Missense
TCGA-RL-AAAS-01					Diploid	Diploid	Diploid	0		NA
TCGA-US-A77J-01					Diploid	Diploid	Diploid	0		NA
TCGA-YY-A8LH-01					Shallow Deletion	Diploid	Shallow Deletion	PROGENITOR	Gain	Missense
